# Supplementary material for: Persistent ER Stress Induces the Spliced Leader RNA Silencing Pathway (SLS), Leading to Programmed Cell Death in Trypanosoma brucei
Source: PLoS Pathog. 2010 Jan 22;6(1):e1000731. doi: 10.1371/journal.ppat.1000731 (PMC2809764; doi:10.1371/journal.ppat.1000731)
Supplement: Table S2 — Up-regulated genes of T. brucei under DTT treatment. The GenDB numbers, annotation and fold change of genes that were up-regulated under DTT treatment for 1 hour and 3 hours, obtained from the array analysis as described in Materials and Methods, are listed. The genes were categorized according to their biological function. (0.08 MB XLS) [file ppat.1000731.s004.xls]

## Sheet: brucei
Gene number	Annotation	1 hour DTT	3 hours DTT
Secretory pathway:
Protein folding:
Tb10.389.1150	chaperone protein DNAJ, putative	1.93295	2.35814
Tb927.8.3150	TCP-1-gamma t-complex protein 1 gamma subunit, putative	1.93102	2.17361
Tb11.02.2880	chaperone protein DNAJ, putative	1.97607	2.1137
Tb10.6k15.2290	BS2 protein disulfide isomerase	1.62194	2.17606
Tb927.7.2070	heat shock protein DnaJ, putative	1.51201	1.80038
Tb10.26.1080	heat shock protein 83; heat shock protein	1.83251	1.74679
Tb927.7.710	heat shock 70 kDa protein	1.76362	2.13329
Tb927.8.6910	cyclophilin	1.62718	1.82342
Protein degradation:
Tb927.3.5520	RPN1 26S proteasome regulatory non-ATPase subunit	2.67279	3.3779
Tb927.1.2100	calpain-like cysteine peptidase, putative;	1.64277	2.70612
Tb927.4.3940	CALP2 calpain-like cysteine peptidase, putative;	1.52735	1.84925
Tb927.3.3410	aspartyl aminopeptidase, putative; metallo-peptidase	1.52836	1.68814
Tb927.8.7020	peptidase	1.8356	2.19462
Tb927.6.2690	ubiquitin carboxyl-terminal hydrolase	1.50363	1.52468
Tb10.70.5540	ubiquitin carboxyl-terminal hydrolase	1.62389	2.2327
Protein translocation and sorting:
Tb11.01.1650	signal recognition particle receptor alpha subunit, putative	2.01144	2.54542
Tb927.4.760	gamma-adaptin 1, putative; AP-1 adapter complex gamma subunit, putative	1.88202	2.5501
Tb10.389.1210	kinesin, putative	1.67403	1.84469
Tb11.02.0400	kinesin, putative	3.10538	4.0114
Tb927.3.5420	protein transport protein Sec24A, putative	1.60145	2.31573
Tb927.3.1210	protein transport protein Sec24C	1.73193	1.83197
Tb927.4.450	coatomer alpha subunit, putative	1.76617	1.8991
Tb11.03.0815	dynein light chain	1.64442	1.58629
Tb10.389.1550	RAB-interacting protein	1.70988	2.63425
Tb927.1.3110	soluble N-ethylmaleimide sensitive factor NSF attachment protein	1.53592	2.25252
Tb10.70.6010	syntaxin	1.58996	1.58699
Lipid metabolism:
Tb927.6.1140	Alg9-like mannosyltransferase, putative	1.8036	1.75527
Tb927.8.6000	fatty acid desaturase, putative	1.63122	2.11528
Tb11.02.0780	squalene monooxygenase, putative	1.75409	3.51011
Tb09.211.1030	phosphatidylcholine:ceramide cholinephosphotransferase 2, putative	1.82032	2.42907
Tb927.7.3360	FPPS farnesyl pyrophosphate synthase	1.7233	2.07304
Tb10.70.3190	hypothetical protein, conserved	2.51694	2.4381
Tb09.160.2780	fatty acyl CoA synthetase 2	1.58155	2.14894
Tb927.8.480	phosphatidic acid phosphatase protein	2.83951	2.14459
Ion channels & transporters
Tb927.8.3650	folate transporter, putative;	2.72772	3.69295
Tb927.8.4730	amino acid transporter, putative	2.01261	3.74593
Tb11.02.0630	ABCD1; ALDP ABC transporter, putative;	1.96978	2.04467
Tb11.02.4520	amino acid permease/transporter, putative	1.90745	2.04435
Tb10.329.0040	ATP-binding cassette protein, putative; ATPase, putative; ABC transporter, putative	1.7147	2.11468
Tb10.61.0840	ABC transporter, putative	1.78947	1.79885
Tb927.8.3630	folate transporter, putative;	1.65451	1.88549
Tb10.6k15.1350	pteridine transporter, putative	2.78874	3.39857
Mitochondria function
Tb09.160.3110	mitochondrial processing peptide subunit beta	1.51058	1.81238
Tb11.18.0006	CAT carnitine O-acetyltransferase, putative	1.56587	1.58011
Tb927.7.3940	mitochondrial carrier protein, putative; ADP/ATP mitochondrial translocase, putative;	1.63495	1.71264
Tb10.6k15.0620	REAP-1 RNA-editing-associated protein 1;	1.80701	3.12247
Tb11.02.4710	hypothetical protein, conserved	4.05516	3.40198
Tb10.6k15.3370	terminal uridylyltransferase 3	2.15645	2.88445
Oxidative stress
Tb09.160.2020	trx thioredoxin	2.02752	2.19437
Tb927.2.4370	TRYS; TrS trypanothione synthetase, putative	1.5873	2.6514
Tb927.3.4240	thioredoxin	1.93326	2.146
Tb927.6.2040	nitrate reductase	1.73146	2.53875
Tb11.01.7560	glutathione peroxidase	1.5759	1.88241
Tb927.8.3060	cytosolic leucyl aminopeptidase	1.51578	1.57178
Metabolism
Tb09.211.3180	gnD 6-phosphogluconate dehydrogenase, decarboxylating, putative	1.53158	1.54551
Tb11.02.3130	malic enzyme, putative	1.91695	3.29781
Tb11.02.2390	pyruvate dehydrogenase (lipoamide) kinase, putative	2.07943	2.72413
Tb10.6k15.3250	succinyl-CoA ligase	2.88124	1.95276
Tb10.329.0040	ATP-binding cassette protein, putative; ATPase, putative;	1.7147	2.11468
Tb11.03.0230	IDH isocitrate dehydrogenase, putative	1.9542	2.49193
Tb927.7.210	proline oxidase, putative	1.86252	2.42976
Tb927.1.3820	ATP synthase subunit	1.86695	1.74274
Tb10.05.0150	citrate synthase	1.6908	1.79381
Tb927.8.3060	cytosolic leucyl aminopeptidase	1.51578	1.57178
Tb11.01.0170	NADPH--cytochrome P450 reductase	1.61843	1.62371
Gene expression
DNA processing and chromatin remodeling:
Tb927.5.2080	inosine-5'-monophosphate dehydrogenase, putative	1.83823	2.03889
Tb927.7.4560	histone acetyltransferase	1.5719	2.2172
Tb927.5.2900	histone deacetylase 4	1.54621	1.70288
Tb927.1.4490	acetyltransferase	2.74003	2.76359
Tb927.7.1210	regulator of chromosome condensation	2.49562	3.12702
mRNA decay
Tb09.160.2150	Lsm6 U6 snRNA-associated Sm-like protein LSm6p;	1.75617	1.69505
Tb10.6k15.3220	MTR4 ATP-dependent DEAD/H RNA helicase, putative;	2.6416	2.48871
Tb10.70.0610	XRND 5'-3' exoribonuclease XRND, putative;	1.89858	3.63115
Tb11.01.5690	DRBD4 RNA-binding protein, putative; DRBD4	1.74992	1.60071
Tb11.02.5790	RNA polymerase B subunit RPB8	1.61866	1.67084
rRNA processing:
Tb927.2.2450	ribosomal RNA methyltransferase, putative	1.51487	1.6164
Tb10.70.2465	nucleolar RNA-binding protein, putative	1.63005	1.50649
Tb09.160.3820	nucleolar RNA binding protein, putative	1.90811	1.83992
RNA processing:
Tb927.5.2080	inosine-5'-monophosphate dehydrogenase, putative	1.83823	2.03889
Tb10.70.4870	DNA-directed RNA polymerase III largest subunit	1.89037	1.82359
Tb927.7.880	RNA-binding protein, putative	2.06044	2.35654
Tb10.6k15.3190	RBP15 RNA-binding protein, putative; RBP15	1.96252	2.06398
Tb927.2.1810	transcription activator, putative	1.86182	1.94885
Tb927.2.5030	transcription initiation protein	1.5961	1.68548
splicing:
Tb11.01.5690	DRBD4 RNA-binding protein, putative; DRBD4	1.74992	1.60071
Tb10.70.2250	small nuclear ribonucleoprotein, putative	1.84203	2.01719
Tb09.160.2150	Lsm6 U6 snRNA-associated Sm-like protein LSm6p;	1.75617	1.69505
Tb927.5.4030	U6 snRNA-associated Sm-like protein LSm7p	1.98161	1.71712
Tb927.6.2000	spliceosome-associated protein	1.52773	1.52728
Tb10.70.4700	splicing factor PTSR1 interacting protein	2.39005	3.16145
Tb927.2.170	leucine-rich repeat protein	1.83398	3.25818
Translation:
Tb10.389.0630	prolyl-trna synthetase, putative; bifunctional aminoacyl-trna synthetase, putative	1.6423	1.69435
Tb927.6.1870	eukaryotic translation initiation factor 4E, putative	2.25459	2.14745
Tb927.8.1830	tRNA-methyl transferase, putative	1.78436	2.30808
Tb927.1.1270	homocysteine S-methyltransferase, putative	1.66261	1.7201
Tb927.6.700	alanyl-tRNA synthetase, putative	2.7938	2.67783
Tb10.70.2190	Mitochondrial elongation factor G, putative	2.86409	3.9325
Tb927.8.4390	translation initiation factor eIF-2B beta subunit, putative	1.77073	2.22454
Tb927.3.1070	peptide chain release factor 1	1.52413	1.70094
Cell growth & death
Tb927.1.3230	cell division cycle protein	1.92094	1.77721
Tb10.70.2210	cell division-related protein kinase 2	1.55986	1.60475
Tb927.4.5030	serine/threonine protein phosphatase PP1	1.50417	1.58916
Tb927.2.3930	minichromosome maintenance complex subunit	1.533	1.74648
Tb09.211.1190	minichromosome maintenance complex subunit	2.21337	2.35036
Tb11.02.3360	replication factor C, subunit 1, putative; replication factor C large subunit, putative	1.77379	1.75564
Signal transduction
Tb10.70.3000	ARL8B ADP-ribosylation factor 6, putative;	1.589	1.76896
Tb927.7.7470	receptor-type adenylate cyclase GRESAG 4, putative	2.45934	4.30182
Tb11.01.6650	serine/threonine-protein kinase, putative	1.88448	2.43915
Tb11.01.4270	tyrosine phosphatase, putative	2.2358	3.33869
Tb10.100.0230	protein kinase, putative	1.50374	1.99925
Tb10.6k15.1790	GTPase activating protein, putative	1.82484	2.18123
Tb11.01.5470	centrin, putative	1.73407	2.00452
Tb10.70.5500	hypothetical protein, conserved	1.94559	2.55225
Tb09.160.2100	hypothetical protein, conserved	1.56449	1.7302
Tb927.7.3790	hypothetical protein, conserved	2.33669	2.27724
Tb927.3.690	protein kinase	2.56659	2.69897
Tb927.4.1700	protein kinase	1.91126	2.30615
Tb927.6.2450	protein kinase	1.90559	2.72774
Tb09.160.0570	protein kinase	1.82897	1.57269
Tb11.02.4830	protein kinase	1.84581	2.39107
Tb10.70.4250	protein kinase	1.61862	1.91483
Tb10.389.0490	protein kinase A catalytic subunit	2.01085	3.05908
Tb927.6.1800	protein phosphatase 2C	1.78072	2.25702
Tb11.02.5800	calmodulin	1.77002	1.88364
Tb10.6k15.3780	caltractin	1.53111	1.74558
Tb927.8.1080	centrin	2.08552	2.1076
Tb09.160.5030	cAMP-specific phosphodiesterase	1.76233	2.34371
Tb927.8.8040	diadenosine tetraphosphatase	1.74736	2.18864
Tb10.70.4600	GTP-binding protein	1.6369	1.69612
Tb11.02.2510	guanine nucleotide-binding subunit beta-like protein	1.58198	1.53498
Tb927.8.480	phosphatidic acid phosphatase protein	2.83951	2.14459
cytoskeleton
Tb927.8.4010	fla1 flagellum-adhesion glycoprotein	1.60231	2.31716
Tb927.3.3280	katanin, putative; serine peptidase, Clan SJ, family S16, putative	1.87823	2.63978
Tb10.70.6880	katanin, putative	1.65645	2.03437
Tb927.2.2900	ARP2/3 complex subunit, putative	1.52274	1.56856
Tb11.01.0200	katanin	1.87066	3.27438
Tb927.4.4970	myosin heavy chain kinase A	1.86649	2.13423
Tb927.8.7450	myosin heavy chain kinase A	2.02726	2.27681
DNA repair
Tb927.7.610	DNA ligase, putative; mitochondrial DNA ligase homolog, putative	1.6862	1.96422
Tb11.01.0360	RAD51 RAD51 protein	2.37352	2.67199
Tb10.70.0420	mismatch repair protein MSH8, putative;	4.95199	4.97487
Tb927.2.2670	histone H4, putative	1.72133	1.50007
Tb927.6.4650	UV excision repair RAD23 protein	2.91527	3.20904
Tb927.8.6840	mismatch repair protein MLH1	1.52087	1.62864
Others
Tb927.4.1170	ankyrin	1.53497	1.66277
Tb11.02.5270	haloacid dehalogenase hydrolase	1.67468	2.40514
Tb09.142.0100	variant surface glycoprotein	1.70755	2.16699
Tb927.5.3810	orotidine-5-phosphate decarboxylase/orotate phosphoribosyltransferase	1.73492	1.60301
Tb927.7.880	RNA-binding protein, putative	2.06044	2.35654
Tb10.6k15.3190	RBP15 RNA-binding protein, putative; RBP15	1.96252	2.06398
Tb11.01.4090	hypothetical protein, conserved; drug resistence protein, putative	1.53837	1.95779
Tb927.2.470	retrotransposon hot spot (RHS) protein, putative;	2.02921	2.19485
Tb10.389.0570	hypothetical protein, conserved; predicted zinc finger protein	1.5294	2.4899
Tb11.01.8770	hypothetical protein, conserved; leucine-rich repeat protein (LRRP), putative	2.79281	2.88214
Tb927.6.1550	hypothetical protein, conserved; leucine-rich repeat protein (LRRP), putative	2.01339	2.56434
Tb11.02.2520	hypothetical protein, conserved; predicted ankyrin repeat family protein	1.79428	2.23312
Tb11.02.4590	hypothetical protein, conserved; leucine-rich repeat protein (LRRP), putative	1.57894	1.87293
Tb927.1.2990	hypothetical protein, conserved	3.94394	4.5131
Tb927.1.3060	hypothetical protein, unlikely	3.75358	3.34165
Tb09.160.1080	hypothetical protein, unlikely	4.89271	2.47894
Tb10.6k15.1820	hypothetical protein, conserved	2.92918	4.05227
Tb11.01.1620	hypothetical protein, conserved	3.10854	3.71698
Tb11.02.5570	hypothetical protein, conserved	2.46387	3.3209
Tb10.6k15.2640	hypothetical protein, conserved	2.6762	3.0553
Tb927.5.2580	hypothetical protein, conserved	2.3485	3.0656
Tb927.7.4120	hypothetical protein, conserved	2.32318	2.90517
Tb927.3.630	hypothetical protein, conserved	2.56464	2.55745
Tb927.8.5430	hypothetical protein, conserved	2.14111	2.90382
Tb11.01.6610	hypothetical protein, conserved	2.11481	2.75237
Tb10.70.3970	hypothetical protein, conserved	1.98754	2.87926
Tb10.389.1230	hypothetical protein, conserved	2.04432	2.78103
Tb927.5.4050	hypothetical protein, conserved	2.47343	2.27868
Tb10.6k15.1720	hypothetical protein, conserved	2.18317	2.57574
Tb927.5.3700	hypothetical protein, conserved	1.98692	2.73119
Tb10.70.3880	hypothetical protein, conserved	2.32744	2.32085
Tb927.4.3600	hypothetical protein, conserved	2.411	2.10076
Tb10.70.0640	hypothetical protein, conserved	2.09915	2.33455
Tb927.6.2010	hypothetical protein, conserved	1.97375	2.45359
Tb927.8.4820	hypothetical protein, conserved	2.39869	1.98683
Tb927.7.4980	hypothetical protein, conserved	1.88374	2.50685
Tb927.8.2970	hypothetical protein, conserved	1.94486	2.41445
Tb927.5.3850	hypothetical protein, conserved	2.32847	2.00289
Tb927.2.960	hypothetical protein	1.64817	2.7676
Tb09.211.1680	hypothetical protein, conserved	1.7659	2.50537
Tb09.211.1160	hypothetical protein, unlikely	2.49069	1.76125
Tb927.4.4550	hypothetical protein, conserved	1.99618	2.17164
Tb927.3.1030	hypothetical protein, conserved	1.92429	2.25077
Tb927.5.170	hypothetical protein	1.7595	2.44428
Tb10.6k15.0690	hypothetical protein, conserved	1.90504	2.25673
Tb10.70.5400	hypothetical protein, conserved	1.67371	2.56174
Tb927.1.550	hypothetical protein, unlikely	1.8305	2.32396
Tb11.02.5040	hypothetical protein, conserved	1.66813	2.54849
Tb11.01.0240	hypothetical protein, conserved	1.78529	2.37652
Tb927.1.4630	hypothetical protein, conserved	1.58596	2.63675
Tb927.4.3650	hypothetical protein	1.8894	2.20716
Tb09.211.4630	hypothetical protein, conserved	1.86516	2.19062
Tb09.160.1220	hypothetical protein, conserved	1.73549	2.35416
Tb927.8.1570	hypothetical protein, conserved	1.80239	2.25218
Tb927.6.5010	hypothetical protein, conserved	1.7546	2.3035
Tb10.26.0400	hypothetical protein, conserved	1.94935	2.02234
Tb10.70.2580	hypothetical protein, conserved	1.75384	2.22819
Tb10.26.0670	hypothetical protein, conserved	1.91859	2.03591
Tb10.70.5470	hypothetical protein, conserved	2.00158	1.92725
Tb11.55.0010	hypothetical protein, conserved	1.79483	2.14788
Tb927.5.2950	hypothetical protein, conserved	1.8674	2.04756
Tb927.6.2220	hypothetical protein, conserved	1.89982	1.96836
Tb927.3.4250	hypothetical protein, conserved	1.58864	2.34535
Tb927.7.6840	hypothetical protein, conserved	1.79941	2.07003
Tb11.01.8390	hypothetical protein, conserved	1.77898	2.08322
Tb11.02.0200	hypothetical protein, conserved	1.88058	1.95936
Tb927.2.1760	hypothetical protein, conserved	1.81916	2.01689
Tb11.03.0570	hypothetical protein, conserved	1.61982	2.25206
Tb927.3.950	hypothetical protein, conserved	1.90268	1.90454
Tb11.01.3050	hypothetical protein, conserved	1.70514	2.1228
Tb927.5.3590	hypothetical protein, conserved	1.89893	1.88612
Tb09.160.0460	hypothetical protein, conserved	1.94692	1.82372
Tb927.6.3820	hypothetical protein, conserved	1.50508	2.35212
Tb927.7.1080	hypothetical protein, conserved	1.72013	2.04677
Tb927.1.690	hypothetical protein, conserved	1.52464	2.30214
Tb927.6.3070	hypothetical protein, conserved	1.58393	2.16209
Tb927.8.1930	hypothetical protein, conserved	1.99708	1.70086
Tb927.6.4620	hypothetical protein, conserved	1.86277	1.79894
Tb927.5.1840	hypothetical protein, conserved	1.70061	1.93615
Tb09.160.0420	hypothetical protein, unlikely	1.57858	2.07664
Tb927.6.1240	hypothetical protein, conserved	1.8859	1.73367
Tb927.3.4350	hypothetical protein, conserved	1.8436	1.76117
Tb10.70.2230	hypothetical protein, conserved	1.83477	1.76461
Tb11.01.0880	hypothetical protein, conserved	1.6094	2.0071
Tb927.6.570	hypothetical protein, conserved	1.84838	1.74291
Tb11.01.1210	hypothetical protein, conserved	1.68661	1.89787
Tb10.6k15.1170	hypothetical protein, conserved	1.7119	1.83346
Tb10.61.2580	hypothetical protein, conserved	1.5349	2.03248
Tb927.2.1860	hypothetical protein, conserved	1.58766	1.9284
Tb927.8.2010	hypothetical protein, conserved	1.69991	1.79906
Tb10.389.1860	hypothetical protein, conserved	1.64298	1.86038
Tb11.02.5070	hypothetical protein, conserved	1.61097	1.89205
Tb927.8.6660	hypothetical protein, conserved	1.55908	1.92266
Tb927.2.1790	hypothetical protein, conserved	1.70981	1.73939
Tb927.3.1300	hypothetical protein, conserved	1.54559	1.92381
Tb927.5.2590	hypothetical protein, conserved	1.52922	1.9374
Tb11.02.4940	hypothetical protein, conserved	1.64384	1.79922
Tb10.70.5900	hypothetical protein, conserved	1.53973	1.91815
Tb09.211.1670	hypothetical protein, conserved	1.5472	1.90459
Tb927.5.3500	hypothetical protein, conserved	1.67983	1.75292
Tb09.160.3020	hypothetical protein, conserved	1.55181	1.88613
Tb927.5.4510	hypothetical protein, conserved	1.72918	1.68555
Tb10.70.6330	hypothetical protein, conserved	1.60331	1.80635
Tb11.01.8120	hypothetical protein, conserved	1.52294	1.89829
Tb10.406.0270	hypothetical protein, conserved	1.52007	1.89713
Tb09.160.2440	hypothetical protein, conserved	1.80273	1.58183
Tb11.01.5365	hypothetical protein, conserved	1.69972	1.66544
Tb927.7.6820	hypothetical protein, conserved	1.57118	1.8012
Tb09.v2.0050	hypothetical protein, unlikely	1.6343	1.71511
Tb927.3.650	hypothetical protein, conserved	1.70264	1.64589
Tb10.389.1880	hypothetical protein, conserved	1.64835	1.69225
Tb11.02.4535	hypothetical protein, conserved	1.53518	1.80668
Tb11.02.0980	hypothetical protein, conserved	1.5006	1.83895
Tb927.2.2270	hypothetical protein, conserved	1.54107	1.74745
Tb927.5.1980	hypothetical protein, conserved	1.71633	1.56823
Tb927.7.6990	hypothetical protein, conserved	1.54504	1.74159
Tb11.01.6835	hypothetical protein, conserved	1.50427	1.77102
Tb927.1.1250	hypothetical protein, unlikely	1.76683	1.50277
Tb10.61.0260	hypothetical protein, conserved	1.57303	1.67799
Tb09.160.0890	hypothetical protein, conserved	1.52845	1.70247
Tb927.4.3540	hypothetical protein, conserved	1.63341	1.57806
Tb10.70.6930	hypothetical protein, conserved	1.51011	1.70602
Tb10.6k15.3280	hypothetical protein, conserved	1.55027	1.6448
Tb11.02.2420	hypothetical protein, conserved	1.67779	1.5069
Tb11.02.5430	hypothetical protein, conserved	1.60982	1.56892
Tb10.70.2670	hypothetical protein, conserved	1.62171	1.55106
Tb927.8.2840	hypothetical protein, conserved	1.61324	1.55034
Tb09.160.0350	hypothetical protein, conserved	1.57014	1.57552
Tb09.244.2860	hypothetical protein, conserved	1.51382	1.5799
Tb927.5.880	hypothetical protein, conserved	1.50287	1.58535
Tb927.3.4370	hypothetical protein, conserved	1.51226	1.55159
Tb927.3.890	hypothetical protein	2.83031	3.14137
Tb927.4.1320	hypothetical protein	2.09343	1.5182
Tb927.4.1430	hypothetical protein	1.70359	1.85135
Tb927.3.5400	hypothetical protein	1.51735	1.53417
Tb927.3.5510	hypothetical protein	1.67061	1.9715
Tb927.3.5450	hypothetical protein	1.55415	2.41705
Tb927.3.5740	hypothetical protein	1.54424	2.23666
Tb927.4.2280	hypothetical protein	1.718	2.35412
Tb927.4.2640	hypothetical protein	1.77322	2.06996
Tb927.4.1960	hypothetical protein	1.50831	1.75762
Tb927.3.3430	hypothetical protein	1.55326	1.55741
Tb927.3.3890	hypothetical protein	1.60419	2.10461
Tb927.3.3910	hypothetical protein	1.55657	1.62355
Tb927.3.3990	hypothetical protein	1.76088	2.98739
Tb927.3.5020	hypothetical protein	1.83093	1.74497
Tb927.3.4810	hypothetical protein	1.74387	1.92796
Tb927.3.5190	hypothetical protein	1.76188	1.65322
Tb927.3.4180	hypothetical protein	2.78275	4.07208
Tb927.5.1590	hypothetical protein	1.77585	1.80815
Tb927.5.1600	hypothetical protein	2.08972	1.81055
Tb927.4.910	hypothetical protein	1.5089	1.85783
Tb927.5.2070	hypothetical protein	1.99097	1.77662
Tb927.5.2150	hypothetical protein	2.72102	3.51085
Tb927.4.3720	hypothetical protein	1.7663	1.61467
Tb927.4.2720	hypothetical protein	1.90872	1.80972
Tb927.4.3310	hypothetical protein	1.8209	1.85706
Tb927.4.4790	hypothetical protein	1.51419	1.67112
Tb927.4.4750	hypothetical protein	1.64281	1.65669
Tb927.4.5060	hypothetical protein	1.56437	2.04348
Tb927.4.5100	hypothetical protein	1.61984	1.55446
Tb927.4.4640	hypothetical protein	2.13645	2.02302
Tb927.4.4660	hypothetical protein	1.86514	1.67193
Tb927.1.3070	hypothetical protein	1.59269	1.85659
Tb927.1.4370	hypothetical protein	2.0738	2.90395
Tb927.1.4180	hypothetical protein	1.7272	2.24426
Tb927.1.4210	hypothetical protein	2.28642	3.31537
Tb11.46.0011	hypothetical protein	1.53143	1.64257
Tb11.46.0010	hypothetical protein	1.54269	1.6547
Tb11.50.0004	hypothetical protein	2.09883	2.33376
Tb11.22.0007	hypothetical protein	2.28296	2.29638
Tb927.1.1460	hypothetical protein	2.09363	2.18495
Tb927.1.1290	hypothetical protein	1.53548	1.80335
Tb11.55.0003	hypothetical protein	1.92792	2.60078
Tb11.57.0077	hypothetical protein	2.25722	4.54729
Tb927.3.1150	hypothetical protein	1.64587	1.8539
Tb927.3.1180	hypothetical protein	1.70965	1.71753
Tb927.3.1260	hypothetical protein	1.98371	2.15686
Tb927.3.1110	hypothetical protein	2.73718	4.00661
Tb927.2.5070	hypothetical protein	2.19076	1.80926
Tb927.3.2220	hypothetical protein	1.60184	1.77478
Tb927.1.80	hypothetical protein	1.7285	1.99963
Tb927.2.1600	hypothetical protein	1.69363	1.93099
Tb927.2.1740	hypothetical protein	2.18798	1.97475
Tb927.2.1720	hypothetical protein	2.36439	2.35744
Tb927.2.2590	hypothetical protein	1.72986	1.6591
Tb927.2.3400	hypothetical protein	1.5537	1.72232
Tb927.2.2880	hypothetical protein	1.56359	2.0123
Tb927.2.2860	hypothetical protein	1.92741	1.94807
Tb927.8.1150	hypothetical protein	1.53388	1.58787
Tb927.8.1430	hypothetical protein	1.6686	1.55504
Tb927.7.730	hypothetical protein	2.41564	2.70202
Tb927.7.870	hypothetical protein	1.5667	1.65942
Tb927.8.2590	hypothetical protein	1.71106	2.10129
Tb927.8.2530	hypothetical protein	1.66654	1.93957
Tb927.8.2740	hypothetical protein	1.5692	2.00059
Tb927.8.2830	hypothetical protein	1.66451	2.16321
Tb927.8.2350	hypothetical protein	1.93506	2.17034
Tb927.7.550	hypothetical protein	1.97101	2.40125
Tb927.7.4990	hypothetical protein	1.67548	1.7334
Tb927.7.4750	hypothetical protein	1.53748	1.74438
Tb927.7.4840	hypothetical protein	1.6043	1.83636
Tb927.7.4860	hypothetical protein	1.98271	2.14141
Tb927.7.5310	hypothetical protein	2.33758	5.08624
Tb927.7.5280	hypothetical protein	1.90597	2.34881
Tb927.7.5040	hypothetical protein	1.61119	1.72698
Tb927.7.5140	hypothetical protein	1.62835	2.17873
Tb927.7.7130	hypothetical protein	1.89115	1.90809
Tb927.8.6590	hypothetical protein	1.65107	1.65652
Tb927.8.6900	hypothetical protein	1.57883	1.75281
Tb927.8.580	hypothetical protein	1.68117	1.97006
Tb927.8.3340	hypothetical protein	2.55252	3.66793
Tb927.8.5020	hypothetical protein	2.04266	2.31559
Tb927.6.1750	hypothetical protein	1.81012	2.48678
Tb927.6.2120	hypothetical protein	1.70417	1.93247
Tb927.6.1940	hypothetical protein	1.73418	1.99113
Tb927.6.3030	hypothetical protein	1.71658	1.97155
Tb927.6.3190	hypothetical protein	1.62478	2.33049
Tb927.5.3790	hypothetical protein	1.54776	2.8278
Tb927.5.3310	hypothetical protein	1.9023	2.3272
Tb927.5.3650	hypothetical protein	2.25362	2.37363
Tb927.5.3420	hypothetical protein	1.81706	2.29157
Tb927.5.3480	hypothetical protein	1.75969	1.89973
Tb927.5.970	hypothetical protein	1.5165	1.556
Tb927.6.1130	hypothetical protein	1.76978	2.25273
Tb927.6.1190	hypothetical protein	1.6774	1.93366
Tb927.5.720	hypothetical protein	1.96639	1.56245
Tb927.5.750	hypothetical protein	1.60634	1.85368
Tb927.5.690	hypothetical protein	2.07209	2.85512
Tb927.5.530	hypothetical protein	2.51364	2.8904
Tb927.7.290	hypothetical protein	1.688	2.31428
Tb927.7.3240	hypothetical protein	1.82547	1.91738
Tb927.7.2230	hypothetical protein	1.86918	2.3523
Tb927.7.2740	hypothetical protein	1.84513	2.09732
Tb927.7.4410	hypothetical protein	1.6366	1.93109
Tb927.7.450	hypothetical protein	2.0092	1.89345
Tb927.7.4030	hypothetical protein	2.11869	2.55939
Tb927.6.4310	hypothetical protein	1.6418	2.3568
Tb927.6.4580	hypothetical protein	1.793	1.78491
Tb927.6.4440	hypothetical protein	2.09815	1.93419
Tb927.7.200	hypothetical protein	1.8632	2.55866
Tb927.7.2040	hypothetical protein	2.60014	4.0355
Tb927.7.1100	hypothetical protein	1.52839	1.92203
Tb927.7.1450	hypothetical protein	1.54209	1.81828
Tb927.7.1380	hypothetical protein	2.10977	2.39575
Tb10.389.0560	hypothetical protein	1.527	1.61899
Tb10.389.0290	hypothetical protein	1.74468	1.95374
Tb10.389.1030	hypothetical protein	1.55525	1.55996
Tb10.61.0670	hypothetical protein	1.73553	2.19766
Tb10.406.0265	hypothetical protein	1.62839	1.88485
Tb10.406.0030	hypothetical protein	1.61324	2.72408
Tb10.406.0110	hypothetical protein	1.69111	2.02122
Tb10.61.0190	hypothetical protein	2.17401	2.09697
Tb09.v1.0840	hypothetical protein	1.61976	1.69013
Tb09.v1.0410	hypothetical protein	2.49827	2.60805
Tb09.v1.0130	hypothetical protein	1.7688	2.70404
Tb10.26.0880	hypothetical protein	1.51169	1.89392
Tb10.389.0090	hypothetical protein	2.00825	2.49715
Tb10.26.1000	hypothetical protein	1.68152	1.75125
Tb10.100.0045	hypothetical protein	1.74307	1.66165
Tb10.6k15.2540	hypothetical protein	1.74027	1.63742
Tb10.6k15.2360	hypothetical protein	1.8579	1.71314
Tb10.6k15.1860	hypothetical protein	1.90458	3.47413
Tb10.6k15.2100	hypothetical protein	1.58471	1.86206
Tb10.70.0110	hypothetical protein	1.57183	1.73222
Tb10.70.0160	hypothetical protein	1.87272	1.73103
Tb10.70.0450	hypothetical protein	1.7099	2.16863
Tb10.6k15.3360	hypothetical protein	1.51499	1.73727
Tb10.6k15.3320	hypothetical protein	1.78849	1.56157
Tb10.61.2500	hypothetical protein	1.81878	2.75542
Tb10.61.3080	hypothetical protein	2.59951	2.38474
Tb10.61.2890	hypothetical protein	1.58125	1.67584
Tb10.6k15.1420	hypothetical protein	1.51371	1.69984
Tb10.6k15.1400	hypothetical protein	1.78003	2.2763
Tb10.6k15.0520	hypothetical protein	2.16995	2.46399
Tb09.160.3320	hypothetical protein	1.86781	2.44876
Tb09.160.3070	hypothetical protein	1.61037	2.1662
Tb09.160.4720	hypothetical protein	1.51013	2.35315
Tb09.160.4750	hypothetical protein	1.81093	1.63534
Tb09.160.5050	hypothetical protein	2.0176	1.87688
Tb09.142.0410	hypothetical protein	1.68878	3.30767
Tb09.160.2120	hypothetical protein	2.01602	2.94567
Tb09.160.2890	hypothetical protein	1.53814	1.69062
Tb09.160.1990	hypothetical protein	1.97696	1.6283
Tb09.211.3800	hypothetical protein	1.5637	1.90599
Tb09.211.3670	hypothetical protein	1.51055	1.79048
Tb09.211.4590	hypothetical protein	1.98698	2.53426
Tb09.211.0910	hypothetical protein	2.31971	2.94033
Tb09.211.1050	hypothetical protein	1.68735	1.82204
Tb09.211.1230	hypothetical protein	1.70167	2.43266
Tb09.211.0520	hypothetical protein	1.75048	2.13531
Tb09.211.0600	hypothetical protein	1.65318	1.70979
Tb09.211.2820	hypothetical protein	1.95402	1.67301
Tb09.211.2620	hypothetical protein	1.97075	1.65259
Tb09.211.1870	hypothetical protein	1.69093	1.68418
Tb09.211.1650	hypothetical protein	1.68042	1.78277
Tb09.211.1590	hypothetical protein	1.91623	1.68676
Tb11.01.7620	hypothetical protein	3.15347	4.70114
Tb11.02.0970	hypothetical protein	1.55661	1.50417
Tb11.02.0050	hypothetical protein	2.0002	2.11366
Tb11.02.0465	hypothetical protein	1.98229	2.16617
Tb11.02.0460	hypothetical protein	2.18468	2.11537
Tb11.02.0420	hypothetical protein	2.2535	2.50073
Tb11.01.5260	hypothetical protein	1.5622	1.50034
Tb11.01.5380	hypothetical protein	1.76362	2.13102
Tb11.01.5630	hypothetical protein	1.7891	1.92348
Tb11.01.5060	hypothetical protein	1.7878	1.93792
Tb11.01.6820	hypothetical protein	2.25094	2.98589
Tb11.01.6840	hypothetical protein	1.54183	1.9567
Tb11.01.6590	hypothetical protein	2.21666	1.96735
Tb11.01.6920	hypothetical protein	1.54226	1.95183
Tb11.02.5165	hypothetical protein	2.10515	1.91921
Tb11.02.5240	hypothetical protein	2.72991	2.91759
Tb11.02.4250	hypothetical protein	1.52662	2.57307
Tb11.02.4680	hypothetical protein	1.59264	1.7792
Tb11.03.0430	hypothetical protein	2.29159	2.53419
Tb11.02.5780	hypothetical protein	1.8898	1.68522
Tb11.02.5725	hypothetical protein	1.50334	1.88356
Tb11.02.5560	hypothetical protein	1.70612	2.12935
Tb11.02.5580	hypothetical protein	1.50186	1.58901
Tb11.03.0150	hypothetical protein	1.55201	1.87387
Tb11.02.1950	hypothetical protein	1.53948	1.70288
Tb11.02.1960	hypothetical protein	1.5377	1.68317
Tb11.02.2330	hypothetical protein	1.86851	1.90648
Tb11.02.4090	hypothetical protein	1.51694	1.90372
Tb11.02.4160	hypothetical protein	1.70613	1.96714
Tb11.02.3140	hypothetical protein	1.63053	2.11866
Tb10.70.4930	hypothetical protein	2.35906	3.33213
Tb10.70.5030	hypothetical protein	1.67698	1.6109
Tb10.70.4140	hypothetical protein	1.61979	2.21889
Tb10.70.6710	hypothetical protein	1.96107	1.59921
Tb10.70.7350	hypothetical protein	2.12494	3.19004
Tb10.70.7250	hypothetical protein	1.86063	1.69904
Tb10.70.7210	hypothetical protein	2.24741	3.24494
Tb10.70.6140	hypothetical protein	2.03624	4.16575
Tb10.70.6035	hypothetical protein	1.83159	1.62342
Tb10.70.5710	hypothetical protein	1.83741	1.52704
Tb10.70.6270	hypothetical protein	1.64885	1.89346
Tb10.70.1620	hypothetical protein	1.51417	2.15614
Tb10.70.2370	hypothetical protein	1.60133	1.72747
Tb10.70.2380	hypothetical protein	1.93866	2.54103
Tb10.70.2200	hypothetical protein	1.5802	1.8821
Tb10.70.1420	hypothetical protein	2.05504	3.21752
Tb10.70.3450	hypothetical protein	1.78601	1.86882
Tb10.70.3760	hypothetical protein	1.5071	1.60576
Tb10.70.3950	hypothetical protein	2.01255	2.279
Tb10.70.2710	hypothetical protein	1.75277	2.07259
Tb10.70.2550	hypothetical protein	2.1375	2.32125
Tb11.01.2740	hypothetical protein	3.43047	4.12756
Tb11.01.3890	hypothetical protein	1.83527	2.0601
Tb11.01.4020	hypothetical protein	1.71135	1.68157
Tb11.01.4420	hypothetical protein	1.50935	2.6062
Tb11.01.0620	hypothetical protein	1.52469	1.67962
Tb11.01.0190	hypothetical protein	1.705	3.02475
Tb11.01.0250	hypothetical protein	1.55151	1.66622
Tb11.01.0300	hypothetical protein	1.60188	1.72909
Tb11.01.0520	hypothetical protein	1.56563	1.74902
Tb11.01.0500	hypothetical protein	2.0863	2.1059
Tb11.01.1600	hypothetical protein	2.0393	1.9667
Tb927.4.2600	hypothetical protein	1.98861	2.85154
Tb927.5.1640	hypothetical protein	1.95067	2.07211
