# Supplementary material for: Persistent ER Stress Induces the Spliced Leader RNA Silencing Pathway (SLS), Leading to Programmed Cell Death in Trypanosoma brucei
Source: PLoS Pathog. 2010 Jan 22;6(1):e1000731. doi: 10.1371/journal.ppat.1000731 (PMC2809764; doi:10.1371/journal.ppat.1000731)
Supplement: Table S3 — UPR up-regulated genes from S. cerevisiae; C. elegans; D. melanogaster and H. sapiens. To sieve genes that participate in UPR in S. cerevisiae, we repeated the computational procedure as described in the original article [3]. Genes participating in UPR in C. elegans were derived from the supplementary tables S1 and S2 of the article [32]. In D. melanogaster, fold changes were averaged over all replicates under each experimental condition. Up-regulated genes participate in UPR were identified as genes whose level increased by 1.5 fold following DTT treatment and whose fold change was at least twice as that of the fold change in the mutants (Ire1- and Xbp1-) [33]. In H. sapiens, genes were identified as UPR candidates if their level following DTT treatment for 1 hour was increased by at least 1.5 fold (versus untreated), and if their fold change after 4 hours was greater than after 1 hour of treatment [34]. (0.18 MB XLS) [file ppat.1000731.s005.xls]

## Sheet: S.cereviciae
Systematic name	Description
Secretory pathway
YCL038C	Vacuolar integral membrane protein required for efflux of amino acids during autophagic body breakdown in the vacuole; null mutation causes a gradual loss of viability during starvation
YFR021W	Phosphoinositide binding protein required for vesicle formation in autophagy and the cytoplasm-to-vacuole targeting (Cvt) pathway; binds both phosphatidylinositol (3,5)-bisphosphate and phosphatidylinositol 3-phosphate; WD-40 repeat protein
YLR423C	Scaffold protein responsible for phagophore assembly site organization; regulatory subunit of an autophagy-specific complex that includes Atg1p and Atg13p; stimulates Atg1p kinase activity
Protein folding:
YJL183W	Subunit of a Golgi mannosyltransferase complex that also contains Anp1p, Mnn9p, Mnn10p, and Hoc1p, and mediates elongation of the polysaccharide mannan backbone; has homology to Mnn10p
YJL073W	DnaJ-like chaperone required for nuclear membrane fusion during mating, localizes to the ER membrane; exhibits genetic interactions with KAR2
YJR131W	Alpha-1,2-mannosidase involved in ER quality control; catalyzes the removal of one mannose residue from Man9GlcNAc to produce a single isomer of Man8GlcNAc in N-linked oligosaccharide biosynthesis; integral to ER membrane
YKL073W	Molecular chaperone of the endoplasmic reticulum lumen, involved in polypeptide translocation and folding; member of the Hsp70 family; localizes to the lumen of the ER; regulated by the unfolded protein response pathway
YML130C	Thiol oxidase required for oxidative protein folding in the endoplasmic reticulum
YMR149W	Delta subunit of the oligosaccharyl transferase glycoprotein complex, which is required for N-linked glycosylation of proteins in the endoplasmic reticulum
YOL088C	Member of the protein disulfide isomerase (PDI) family, exhibits chaperone activity; overexpression suppresses the lethality of a pdi1 deletion but does not complement all Pdi1p functions; undergoes oxidation by Ero1p
YOR288C	Member of the protein disulfide isomerase (PDI) family; interacts with and inhibits the chaperone activity of Cne1p; MPD1 overexpression in a pdi1 null mutant suppresses defects in Pdi1p functions such as carboxypeptidase Y maturation
YBL082C	Dolichol-P-Man dependent alpha(1-3) mannosyltransferase, involved in the synthesis of dolichol-linked oligosaccharide donor for N-linked glycosylation of proteins
YCL043C	Protein disulfide isomerase, multifunctional protein resident in the endoplasmic reticulum lumen, essential for the formation of disulfide bonds in secretory and cell-surface proteins, unscrambles non-native disulfide bonds
YDR518W	Protein disulfide isomerase of the endoplasmic reticulum lumen, function overlaps with that of Pdi1p; may interact with nascent polypeptides in the ER
YEL002C	Beta subunit of the oligosaccharyl transferase (OST) glycoprotein complex; required for N-linked glycosylation of proteins in the endoplasmic reticulum
YFR041C	Type I membrane protein with a J domain is required to preserve the folding capacity of the endoplasmic reticulum; loss of the non-essential ERJ5 gene leads to a constitutively induced unfolded protein response
YGL022W	Subunit of the oligosaccharyltransferase complex of the ER lumen, which catalyzes asparagine-linked glycosylation of newly synthesized proteins; forms a subcomplex with Ost3p and Ost4p and is directly involved in catalysis
YOR321W	Protein O-mannosyltransferase, transfers mannose residues from dolichyl phosphate-D-mannose to protein serine/threonine residues; acts in a complex with Pmt5p, can instead interact with Pmt1p in some conditions; target for new antifungals
YLR088W	Subunit of the GPI (glycosylphosphatidylinositol):protein transamidase complex, removes the GPI-anchoring signal and attaches GPI to proteins in the ER
YOR002W	Alpha 1,3 glucosyltransferase, involved in transfer of oligosaccharides from dolichyl pyrophosphate to asparagine residues of proteins during N-linked protein glycosylation; mutations in human ortholog are associated with disease
YOR085W	Gamma subunit of the oligosaccharyltransferase complex of the ER lumen, which catalyzes asparagine-linked glycosylation of newly synthesized proteins; Ost3p is important for N-glycosylation of a subset of proteins
YOR099W	Alpha-1,2-mannosyltransferase involved in O- and N-linked protein glycosylation; type II membrane protein; member of the KRE2/MNT1 mannosyltransferase family
YOR103C	Epsilon subunit of the oligosaccharyltransferase complex of the ER lumen, which catalyzes asparagine-linked glycosylation of newly synthesized proteins
YBR070C	Component of UDP-GlcNAc transferase required for the second step of dolichyl-linked oligosaccharide synthesis; anchors the catalytic subunit Alg13p to the ER membrane; similar to bacterial and human glycosyltransferases
YBR243C	UDP-N-acetyl-glucosamine-1-P transferase, transfers Glc-Nac-P from UDP-GlcNac to Dol-P in the ER in the first step of the dolichol pathway of protein asparagine-linked glycosylation; inhibited by tunicamycin
Protein degradation:
YIL108W	Putative metalloprotease
YJR090C	F-box protein component of the SCF ubiquitin-ligase complex; involved in carbon catabolite repression, glucose-dependent divalent cation transport, high-affinity glucose transport, morphogenesis, and sulfite detoxification
YJR117W	Highly conserved zinc metalloprotease that functions in two steps of a-factor maturation, C-terminal CAAX proteolysis and the first step of N-terminal proteolytic processing; contains multiple transmembrane spans
YKL206C	Protein involved in 20S proteasome assembly; forms a heterodimer with Pba1p that binds to proteasome precursors; similar to human PAC2 constituent of the PAC1-PAC2 complex involved in proteasome assembly
YKL022C	Subunit of the anaphase-promoting complex/cyclosome (APC/C), which is a ubiquitin-protein ligase required for degradation of anaphase inhibitors, including mitotic cyclins, during the metaphase/anaphase transition; required for sporulation
YLR199C	Protein involved in 20S proteasome assembly; forms a heterodimer with Add66p that binds to proteasome precursors; similar to human PAC1 constituent of the PAC1-PAC2 complex involved in proteasome assembly
YLR207W	Resident protein of the ER membrane that plays a central role in ER-associated protein degradation (ERAD), forms HRD complex with Hrd1p and ERAD determinants that engages in lumen to cytosol communication and coordination of ERAD events
YML029W	Protein involved in ER-associated protein degradation (ERAD); component of the Hrd1p complex; interacts with the U1 snRNP-specific protein, Snp1p
YML013W	Protein involved in ER-associated protein degradation; proposed to coordinate the assembly of proteins involved in ERAD; contains a UBX (ubiquitin regulatory X) domain and a ubiquitin-associated (UBA) domain
YMR022W	Ubiquitin conjugating enzyme, involved in the ER-associated protein degradation pathway; requires Cue1p for recruitment to the ER membrane; proposed to be involved in chromatin assembly
YMR067C	UBX (ubiquitin regulatory X) domain-containing protein that interacts with Cdc48p
YMR184W	Protein of unknown function involved in ER-associated protein degradation; green fluorescent protein (GFP)-fusion protein localizes to the cytoplasm and is induced in response to the DNA-damaging agent MMS; YMR184W is not an essential gene
YMR223W	Ubiquitin-specific protease that is a component of the SAGA (Spt-Ada-Gcn5-Acetyltransferase) acetylation complex; required for SAGA-mediated deubiquitination of histone H2B
YOL057W	Putative member of the dipeptidyl-peptidase III group of enzymes that cleave dipeptides from the amino terminus of target proteins; mammalian ortholog may be a biomarker for some cancers
YOL013C	Ubiquitin-protein ligase required for endoplasmic reticulum-associated degradation (ERAD) of misfolded proteins; genetically linked to the unfolded protein response (UPR); regulated through association with Hrd3p; contains an H2 ring finger
YBR201W	Endoplasmic reticulum membrane protein, required for ER-associated protein degradation of misfolded or unassembled proteins; N- and C- termini protrude into the cytoplasm, has similarity to Dfm1p
YDR069C	Ubiquitin isopeptidase, required for recycling ubiquitin from proteasome-bound ubiquitinated intermediates, acts at the late endosome/prevacuolar compartment to recover ubiquitin from ubiquitinated membrane proteins en route to the vacuole
YDR143C	Ubiquitin-protein ligase, involved in the proteasome-dependent degradation of aberrant nuclear proteins
YER017C	Component, with Yta12p, of the mitochondrial inner membrane m-AAA protease that mediates degradation of misfolded or unassembled proteins and is also required for correct assembly of mitochondrial enzyme complexes
YFR044C	Probable di- and tri-peptidase; forms a complex with Dug2p and Dug3p to degrade glutathione (GSH) and other peptides containing a gamma-glu-X bond in an alternative pathway to GSH degradation by gamma-glutamyl transpeptidase (Ecm38p)
YGR003W	Ubiquitin-protein ligase, member of the cullin family with similarity to Cdc53p and human CUL3; required for ubiquitin-dependent degredation of the RNA Polymerase II subunit RPO21
YNL212W	Cytoplasmic protein of unknown function; possibly involved in vacuolar protein degradation; not essential for proteasome-dependent degradation of fructose-1,6-bisphosphatase (FBPase); null mutants exhibit normal growth
YCL044C	Subunit of the mitochondrial (mt) i-AAA protease supercomplex, which degrades misfolded mitochondrial proteins; forms a subcomplex with Mgr3p that binds to substrates to facilitate proteolysis; required for growth of cells lacking mtDNA
Protein translocation and sorting:
YKL084W	Mitochondrial intermembrane space protein, first component of a pathway mediating assembly of small TIM (Translocase of the Inner Membrane) complexes which escort hydrophobic inner membrane proteins en route to the TIM22 complex
YLR208W	Component of both the Nup84 nuclear pore sub-complex and of the COPII complex (Sar1p, Sec13p, Sec16p, Sec23p, Sec24p, Sec31p, Sfb2p, and Sfb3p) which is important for the formation of ER to Golgi transport vesicles
YLR292C	Non-essential subunit of Sec63 complex (Sec63p, Sec62p, Sec66p and Sec72p); with Sec61 complex, Kar2p/BiP and Lhs1p forms a channel competent for SRP-dependent and post-translational SRP-independent protein targeting and import into the ER
YLR378C	Essential subunit of Sec61 complex (Sec61p, Sbh1p, and Sss1p); forms a channel for SRP-dependent protein import and retrograde transport of misfolded proteins out of the ER; with Sec63 complex allows SRP-independent protein import into ER
YML055W	Subunit of signal peptidase complex (Spc1p, Spc2p, Spc3p, Sec11p), which catalyzes cleavage of N-terminal signal sequences of proteins targeted to the secretory pathway; homologous to mammalian SPC25
YNL026W	Essential component of the Sorting and Assembly Machinery (SAM or Tob complex) of the mitochondrial outer membrane, which binds precursors of beta-barrel proteins and facilitates their outer membrane insertion; homologous to bacterial Omp85
YOL031C	Nucleotide exchange factor for the endoplasmic reticulum (ER) lumenal Hsp70 chaperone Kar2p, required for protein translocation into the ER; homolog of Yarrowia lipolytica SLS1; GrpE-like protein
YPL085W	COPII vesicle coat protein required for ER transport vesicle budding and autophagosome formation; Sec16p is bound to the periphery of ER membranes and may act to stabilize initial COPII complexes; interacts with Sec23p, Sec24p and Sec31p
YPR079W	Membrane protein with similarity to mammalian mannose-6-phosphate receptors, possibly functions as a sorting receptor in the delivery of vacuolar hydrolases
YBL040C	HDEL receptor, an integral membrane protein that binds to the HDEL motif in proteins destined for retention in the endoplasmic reticulum; has a role in maintenance of normal levels of ER-resident proteins
YBL037W	Alpha-adaptin, large subunit of the clathrin associated protein complex (AP-2); involved in vesicle mediated transport
YLR431C	Peripheral membrane protein required for the cytoplasm-to-vacuole targeting (Cvt) pathway and efficient macroautophagy; cycles between the phagophore assembly site (PAS) and non-PAS locations; forms a complex with Atg9p and Atg27p
YFR051C	Delta subunit of the coatomer complex (COPI), which coats Golgi-derived transport vesicles; involved in retrograde transport between Golgi and ER
YGL137W	Essential beta'-coat protein of the COPI coatomer, involved in ER-to-Golgi and Golgi-to-ER transport; contains WD40 domains that mediate cargo selective interactions; 45% sequence identity to mammalian beta'-COP
YGR284C	Protein localized to COPII-coated vesicles, involved in vesicle formation and incorporation of specific secretory cargo
YHR098C	Member of the Sec24p family; forms a complex, with Sec23p, that is involved in sorting of Pma1p into COPII vesicles; peripheral ER membrane protein; potential Cdc28p substrate
YIL109C	Component of the Sec23p-Sec24p heterodimeric complex of the COPII vesicle coat; involved in ER to Golgi transport, cargo selection and autophagy; required for the binding of the Sec13 complex to ER membranes; homologous to Lst1p and Lss1p
YIL068C	Essential 88kDa subunit of the exocyst complex, which mediates polarized targeting of secretory vesicles to active sites of exocytosis; dimeric form of Sec6p interacts with Sec9p in vitro and inhibits t-SNARE assembly
YIL044C	ADP-ribosylation factor (ARF) GTPase activating protein (GAP) effector, involved in Trans-Golgi-Network (TGN) transport; contains C2C2H2 cysteine/histidine motif
YDR238C	Essential beta-coat protein of the COPI coatomer, involved in ER-to-Golgi protein trafficking and maintenance of normal ER morphology; shares 43% sequence identity with mammalian beta-coat protein (beta-COP)
YAL026C	Aminophospholipid translocase (flippase) that maintains membrane lipid asymmetry in post-Golgi secretory vesicles; contributes to clathrin-coated vesicle formation and endocytosis; mutations in human homolog ATP8B1 result in liver disease
YAL014C	Endosomal SNARE related to mammalian syntaxin 8
YAL007C	Protein that forms a heterotrimeric complex with Erp1p, Emp24p, and Erv25p; member, along with Emp24p and Erv25p, of the p24 family involved in ER to Golgi transport and localized to COPII-coated vesicles
YAR031W	Pheromone-regulated protein with 3 predicted transmembrane segments and an FF sequence, a motif involved in COPII binding; member of DUP240 gene family
YLR078C	v-SNARE (vesicle specific SNAP receptor), localized to the endoplasmic reticulum membrane and necessary for vesicular transport from the ER to the Golgi
YBR171W	Non-essential subunit of Sec63 complex (Sec63p, Sec62p, Sec66p and Sec72p); with Sec61 complex, Kar2p/BiP and Lhs1p forms a channel competent for SRP-dependent and post-translational SRP-independent protein targeting and import into the ER
YBR246W	Putative protein of unknown function; deletion results in a weak carboxypeptidase Y missorting/secretion phenotype; YBR246W is not an essential gene
YBR264C	GTP binding protein that contains the PEST signal sequence specific for proteolytic enzymes; may be involved in vesicular transport; overexpression leads to accumulation of Golgi-like cisternae with budding vesicles
YCL008C	Component of the ESCRT-I complex, which is involved in ubiquitin-dependent sorting of proteins into the endosome; homologous to the mouse and human Tsg101 tumor susceptibility gene; mutants exhibit a Class E Vps phenotype
YCR067C	Integral endoplasmic reticulum membrane protein, functions as a positive regulator of Sar1p probably through inhibition of GTPase activation by Sec23p; binds Sec16p, participates in vesicle formation, similar to Sec12p
YDR027C	Component of the GARP (Golgi-associated retrograde protein) complex, Vps51p-Vps52p-Vps53p-Vps54p, which is required for the recycling of proteins from endosomes to the late Golgi; potentially phosphorylated by Cdc28p
YDR093W	Aminophospholipid translocase (flippase) that localizes primarily to the plasma membrane; contributes to endocytosis, protein transport and cell polarity; type 4 P-type ATPase
YDR182W	Putative lipid phosphatase of the endoplasmic reticulum; shows Mn2+ dependence and may affect Ca2+ signaling; mutants display actin and general growth defects and pleiotropic defects in cell cycle progression and organelle distribution
YDR320C	Auxilin-like protein involved in vesicular transport; clathrin-binding protein required for uncoating of clathrin-coated vesicles
YDR488C	Dynein intermediate chain, acts in the cytoplasmic dynein pathway, forms cortical cytoplasmic microtubule capture site with Num1p; null mutant is defective in nuclear migration, essential in the absence of CIN8
YDR519W	Membrane-bound peptidyl-prolyl cis-trans isomerase (PPIase), binds to the drugs FK506 and rapamycin; expression pattern suggests possible involvement in ER protein trafficking
YDL193W	Putative prenyltransferase, required for cell viability; proposed to be involved in protein trafficking because tet-repressible mutant shows accumulation of hypoglycosylated forms of CPY
YDR407C	One of 10 subunits of the transport protein particle (TRAPP) complex of the cis-Golgi which mediates vesicle docking and fusion; involved in endoplasmic reticulum (ER) to Golgi membrane traffic
YPL094C	Essential subunit of Sec63 complex (Sec63p, Sec62p, Sec66p and Sec72p); with Sec61 complex, Kar2p/BiP and Lhs1p forms a channel competent for SRP-dependent and post-translational SRP-independent protein targeting and import into the ER
YKR021W	Protein proposed to regulate the endocytosis of plasma membrane proteins by recruiting the ubiquitin ligase Rsp5p to its target in the plasma membrane; green fluorescent protein (GFP)-fusion protein localizes to the cytoplasm
YDL217C	Component of the mitochondrial Tim54p-Tim22p complex involved in insertion of polytopic proteins into the inner membrane
YJL154C	Endosomal subunit of membrane-associated retromer complex required for retrograde transport; receptor that recognizes retrieval signals on cargo proteins, forms subcomplex with Vps26p and Vps29p that selects cargo proteins for retrieval
YKR027W	Member of the ChAPs family of proteins (Chs5p-Arf1p-binding proteins: Bch1p, Bch2p, Bud7p, Chs6p), that forms the exomer complex with Chs5p to mediate export of specific cargo proteins, including Chs3p, from the Golgi to the plasma membrane
YKR050W	Component of the Trk1p-Trk2p potassium transport system
YLR092W	High affinity sulfate permease; sulfate uptake is mediated by specific sulfate transporters Sul1p and Sul2p, which control the concentration of endogenous activated sulfate intermediates
YML012W	Protein that forms a heterotrimeric complex with Erp1, Erp2p, and Emp24, member of the p24 family involved in endoplasmic reticulum to Golgi transport
YNL049C	Probable component of COPII coated vesicles that binds to Sec23p; similar to and functionally redundant with Sec24p, but expressed at low levels; involved in ER to Golgi transport and in autophagy
Lipid metabolism:
YJL091C	Protein involved in the inositol acylation of glucosaminyl phosphatidylinositol (GlcN-PI) to form glucosaminyl(acyl)phosphatidylinositol (GlcN(acyl)PI), an intermediate in the biosynthesis of glycosylphosphatidylinositol (GPI) anchors
YJL062W	Integral plasma membrane protein involved in the synthesis of the glycosylphosphatidylinositol (GPI) core structure; mutations affect cell wall integrity
YJR073C	Phospholipid methyltransferase (methylene-fatty-acyl-phospholipid synthase), catalyzes the last two steps in phosphatidylcholine biosynthesis
YJR107W	Putative protein of unknown function; has sequence or structural similarity to lipases
YKL165C	Protein involved in glycosylphosphatidylinositol (GPI) anchor synthesis; multimembrane-spanning protein that localizes to the endoplasmic reticulum; highly conserved among eukaryotes
YLR380W	Phosphatidylinositol transfer protein with a potential role in regulating lipid and fatty acid metabolism under heme-depleted conditions; interacts specifically with thioredoxin peroxidase; may have a role in oxidative stress resistance
YLR450W	One of two isozymes of HMG-CoA reductase that convert HMG-CoA to mevalonate, a rate-limiting step in sterol biosynthesis; overproduction induces assembly of peripheral ER membrane arrays and short nuclear-associated membrane stacks
YMR013C	Dolichol kinase, catalyzes the terminal step in dolichyl monophosphate (Dol-P) biosynthesis; required for viability and for normal rates of lipid intermediate synthesis and protein N-glycosylation
YMR281W	ER membrane protein involved in the second step of glycosylphosphatidylinositol (GPI) anchor assembly, the de-N-acetylation of the N-acetylglucosaminylphosphatidylinositol intermediate; functional homolog of human PIG-Lp
YMR296C	Component of serine palmitoyltransferase, responsible along with Lcb2p for the first committed step in sphingolipid synthesis, which is the condensation of serine with palmitoyl-CoA to form 3-ketosphinganine
YOR311C	Diacylglycerol kinase, localized to the endoplasmic reticulum (ER); overproduction induces enlargement of ER-like membrane structures and suppresses a temperature-sensitive sly1 mutation; contains a CTP transferase domain
YPR183W	Dolichol phosphate mannose (Dol-P-Man) synthase of the ER membrane, catalyzes the formation of Dol-P-Man from Dol-P and GDP-Man; required for glycosyl phosphatidylinositol membrane anchoring, O mannosylation, and protein glycosylation
YBR002C	Cis-prenyltransferase involved in dolichol synthesis; participates in endoplasmic reticulum (ER) protein sorting
YCR048W	Acyl-CoA:sterol acyltransferase, isozyme of Are2p; endoplasmic reticulum enzyme that contributes the major sterol esterification activity in the absence of oxygen
YDL052C	1-acyl-sn-gylcerol-3-phosphate acyltransferase, catalyzes the acylation of lysophosphatidic acid to form phosphatidic acid, a key intermediate in lipid metabolism; enzymatic activity detected in lipid particles and microsomes
YDR437W	Subunit of GPI-GlcNAc transferase involved in synthesis of N-acetylglucosaminyl phosphatidylinositol (GlcNAc-PI), which is the first intermediate in glycosylphosphatidylinositol (GPI) anchor synthesis, shares similarity with mammalian PIG-P
YDR503C	Lipid phosphate phosphatase, catalyzes Mg(2+)-independent dephosphorylation of phosphatidic acid (PA), lysophosphatidic acid, and diacylglycerol pyrophosphate; involved in control of the cellular levels of phosphatidylinositol and PA
YGL126W	Protein required for inositol prototrophy, identified as an ortholog of the FIT family of proteins involved in triglyceride droplet biosynthesis; disputed role in the synthesis of inositol phospholipids from inositol
YGL023C	Protein binding phosphatidylinositol 3-phosphate, involved in telomere-proximal repression of gene expression; similar to Fab1 and Vps27
YGR037C	Acyl-CoA-binding protein, transports newly synthesized acyl-CoA esters from fatty acid synthetase (Fas1p-Fas2p) to acyl-CoA-consuming processes
YGR133W	Peroxisomal ubiquitin conjugating enzyme required for peroxisomal matrix protein import and peroxisome biogenesis
YHR073W	Member of an oxysterol-binding protein family with seven members in S. cerevisiae; family members have overlapping, redundant functions in sterol metabolism and collectively perform a function essential for viability
YHR188C	Transmembrane protein subunit of the glycosylphosphatidylinositol transamidase complex that adds GPIs to newly synthesized proteins; human PIG-Tp homolog
YIL002C	Phosphatidylinositol 4,5-bisphosphate 5-phosphatase, synaptojanin-like protein with an N-terminal Sac1 domain, plays a role in phosphatidylinositol 4,5-bisphosphate homeostasis and in endocytosis; null mutation confers cold-tolerant growth
YPL103C	Protein of unknown function proposed to be involved in N-acylethanolamine metabolism; related to human NAPE-selective phospholipase D enzyme; native protein is detected in highly purified mitochondria in high-throughput studies
Ion channels & transporters
YHR175W	Putative low-affinity copper transporter of the vacuolar membrane; mutation confers resistance to toxic copper concentrations, while overexpression confers resistance to copper starvation
YLR386W	Protein involved in regulated synthesis of PtdIns(3,5)P(2), in control of trafficking of some proteins to the vacuole lumen via the MVB, and in maintenance of vacuole size and acidity; interacts with Fig4p; activator of Fab1p
YBR235W	Putative ion transporter, similar to mammalian electroneutral Na(+)-(K+)-C1- cotransporter family; YBR235W is not an essential gene
YDR406W	Plasma membrane ATP binding cassette (ABC) transporter, multidrug transporter and general stress response factor implicated in cellular detoxification; regulated by Pdr1p, Pdr3p and Pdr8p; promoter contains a PDR responsive element
YLR188W	Mitochondrial inner membrane half-type ATP-binding cassette (ABC) transporter, mediates export of peptides generated upon proteolysis of mitochondrial proteins, plays a role in the regulation of cellular resistance to oxidative stress
YER060W	Putative purine-cytosine permease, very similar to Fcy2p but cannot substitute for its function
YER060W-A	Putative purine-cytosine permease, very similar to Fcy2p but cannot substitute for its function
YMR218C	One of 10 subunits of the transport protein particle (TRAPP) complex of the cis-Golgi which mediates vesicle docking and fusion; involved in ER to Golgi membrane traffic; mutation activates transcription of OCH1
YNL270C	Arginine transporter; expression is normally very low and it is unclear what conditions would induce significant expression
YOL030W	1,3-beta-glucanosyltransferase, has similarity to Gas1p; localizes to the cell wall
YOR130C	Ornithine transporter of the mitochondrial inner membrane, exports ornithine from mitochondria as part of arginine biosynthesis; human ortholog is associated with hyperammonaemia-hyperornithinaemia-homocitrullinuria (HHH) syndrome
YOR132W	Subunit of the membrane-associated retromer complex essential for endosome-to-Golgi retrograde protein transport; peripheral membrane protein that assembles onto the membrane with Vps5p to promote vesicle formation
YEL031W	P-type ATPase, ion transporter of the ER membrane involved in ER function and Ca2+ homeostasis; required for regulating Hmg2p degradation; confers sensitivity to a killer toxin (SMKT) produced by Pichia farinosa KK1
Mitochondria function
YCR024C	Mitochondrial asparaginyl-tRNA synthetase
YDR036C	3-hydroxyisobutyryl-CoA hydrolase, member of a family of enoyl-CoA hydratase/isomerases; non-tagged protein is detected in highly purified mitochondria in high-throughput studies; phosphorylated; mutation affects fluid-phase endocytosis
YDR044W	Coproporphyrinogen III oxidase, an oxygen requiring enzyme that catalyzes the sixth step in the heme biosynthetic pathway; localizes to the mitochondrial inner membrane; transcription is repressed by oxygen and heme (via Rox1p and Hap1p)
YDR405W	Mitochondrial ribosomal protein of the large subunit
YER154W	Mitochondrial inner membrane insertase, mediates the insertion of both mitochondrial- and nuclear-encoded proteins from the matrix into the inner membrane, interacts with mitochondrial ribosomes; conserved from bacteria to animals
YGL063W	Mitochondrial tRNA:pseudouridine synthase; acts at positions 27 and 28, but not at position 72; efficiently and rapidly targeted to mitochondria, specifically dedicated to mitochondrial tRNA modification
YGR028W	Mitochondrial protein involved in sorting of proteins in the mitochondria; putative membrane-spanning ATPase
YGR062C	Mitochondrial integral inner membrane protein required for membrane insertion of C-terminus of Cox2p; interacts genetically and physically with Mss2p and Pnt1p; similar to S. cerevisiae Oxa1, N. crassa Oxa2p, and E. coli YidC
YHR017W	Non-essential mitochondrial protein of unknown function; mRNA induced during meiosis, peaking between mid to late prophase of meiosis I; similar to S. douglasii YSD83
YHR117W	Mitochondrial outer membrane protein with similarity to Tom70p; probable minor component of the TOM (translocase of outer membrane) complex responsible for recognition and import of mitochondrially directed proteins
YOR176W	Ferrochelatase, a mitochondrial inner membrane protein, catalyzes the insertion of ferrous iron into protoporphyrin IX, the eighth and final step in the heme biosynthetic pathway
Oxidative stress
YDR098C	Hydroperoxide and superoxide-radical responsive glutathione-dependent oxidoreductase; monothiol glutaredoxin subfamily member along with Grx4p and Grx5p; protects cells from oxidative damage
YGR255C	Putative flavin-dependent monooxygenase, involved in ubiquinone (Coenzyme Q) biosynthesis; localizes to the matrix face of the mitochondrial inner membrane in a large complex with other ubiquinone biosynthetic enzymes
YMR163C	Peroxisome-specific receptor important for peroxisome inheritance; co-fractionates with peroxisome membranes and co-localizes with peroxisomes in vivo; physically interacts with the myosin V motor Myo2p; INP2 is not an essential gene
Metabolism
YKL106W	Mitochondrial aspartate aminotransferase, catalyzes the conversion of oxaloacetate to aspartate in aspartate and asparagine biosynthesis
YLR027C	Cytosolic aspartate aminotransferase, involved in nitrogen metabolism; localizes to peroxisomes in oleate-grown cells
YNL071W	Dihydrolipoamide acetyltransferase component (E2) of pyruvate dehydrogenase complex, which catalyzes the oxidative decarboxylation of pyruvate to acetyl-CoA
YNR027W	Putative pyridoxal kinase, a key enzyme in vitamin B6 metabolism; involved in bud-site selection; diploid mutants display a random rather than a bipolar budding pattern; similarity to yeast BUD16 and human pyridoxal kinase (PDXK)
YOL164W	Bacterially-derived sulfatase required for use of alkyl- and aryl-sulfates as sulfur sources
YOL059W	NAD-dependent glycerol 3-phosphate dehydrogenase, homolog of Gpd1p, expression is controlled by an oxygen-independent signaling pathway required to regulate metabolism under anoxic conditions; located in cytosol and mitochondria
YOR236W	Dihydrofolate reductase, part of the dTTP biosynthetic pathway, involved in folate metabolism, possibly required for mitochondrial function
YBR145W	Alcohol dehydrogenase isoenzyme V; involved in ethanol production
YBR166C	Prephenate dehydrogenase involved in tyrosine biosynthesis, expression is dependent on phenylalanine levels
YBR176W	Ketopantoate hydroxymethyltransferase, required for pantothenic acid biosynthesis, converts 2-oxoisovalerate into 2-dehydropantoate
YBR213W	Bifunctional dehydrogenase and ferrochelatase, involved in the biosynthesis of siroheme, a prosthetic group used by sulfite reductase; required for sulfate assimilation and methionine biosynthesis
YCL030C	Multifunctional enzyme containing phosphoribosyl-ATP pyrophosphatase, phosphoribosyl-AMP cyclohydrolase, and histidinol dehydrogenase activities; catalyzes the second, third, ninth and tenth steps in histidine biosynthesis
YEL047C	Soluble fumarate reductase, required with isoenzyme Osm1p for anaerobic growth; may interact with ribosomes, based on co-purification experiments; authentic, non-tagged protein is detected in purified mitochondria in high-throughput studies
YFL022C	Alpha subunit of cytoplasmic phenylalanyl-tRNA synthetase, forms a tetramer with Frs1p to form active enzyme; evolutionarily distant from mitochondrial phenylalanyl-tRNA synthetase based on protein sequence, but substrate binding is similar
YGL067W	NADH diphosphatase (pyrophosphatase), hydrolyzes the pyrophosphate linkage in NADH and related nucleotides; localizes to peroxisomes
YGR010W	Nicotinic acid mononucleotide adenylyltransferase, involved in de novo and salvage synthesis of NAD(+)
YHL032C	Glycerol kinase, converts glycerol to glycerol-3-phosphate; glucose repression of expression is mediated by Adr1p and Ino2p-Ino4p; derepression of expression on non-fermentable carbon sources is mediated by Opi1p and Rsf1p
YHR043C	2-deoxyglucose-6-phosphate phosphatase, member of a family of low molecular weight phosphatases, similar to Dog1p, induced by oxidative and osmotic stress, confers 2-deoxyglucose resistance when overexpressed
YHR044C	2-deoxyglucose-6-phosphate phosphatase, similar to Dog2p, member of a family of low molecular weight phosphatases; confers 2-deoxyglucose resistance when overexpressed, in vivo substrate has not yet been identified
YOL055C	Multifunctional protein with both hydroxymethylpyrimidine kinase and thiaminase activities; involved in thiamine biosynthesis and also in thiamine degradation; member of a gene family with THI21 and THI22; functionally redundant with Thi21p
YKL024C	Uridylate kinase, catalyzes the seventh enzymatic step in the de novo biosynthesis of pyrimidines, converting uridine monophosphate (UMP) into uridine-5'-diphosphate (UDP)
YBL033C	GTP cyclohydrolase II; catalyzes the first step of the riboflavin biosynthesis pathway
YDR047W	Uroporphyrinogen decarboxylase, catalyzes the fifth step in the heme biosynthetic pathway; localizes to both the cytoplasm and nucleus; activity inhibited by Cu2+, Zn2+, Fe2+, Fe3+ and sulfhydryl-specific reagents
YER003C	Mannose-6-phosphate isomerase, catalyzes the interconversion of fructose-6-P and mannose-6-P; required for early steps in protein mannosylation
Gene expression
YDR192C	Subunit of the nuclear pore complex (NPC) that localizes exclusively to the cytoplasmic side; involved in RNA export, most likely at a terminal step; interacts with Gle1p
YMR153W	Subunit of the nuclear pore complex (NPC), interacts with karyopherin Kap121p or with Nup170p via overlapping regions of Nup53p, involved in activation of the spindle checkpoint mediated by the Mad1p-Mad2p complex
YAL043C	Subunit of holo-CPF, a multiprotein complex and functional homolog of mammalian CPSF, required for the cleavage and polyadenylation of mRNA and snoRNA 3' ends; involved in pre-tRNA processing; binds to the phosphorylated CTD of RNAPII
YDL125C	Adenosine 5'-monophosphoramidase; interacts physically and genetically with Kin28p, a CDK and TFIIK subunit, and genetically with CAK1; member of the histidine triad (HIT) superfamily of nucleotide-binding proteins and similar to Hint
YDL108W	Serine/threonine protein kinase, subunit of the transcription factor TFIIH; involved in transcription initiation at RNA polymerase II promoters
YDR362C	One of six subunits of RNA polymerase III transcription initiation factor complex (TFIIIC); part of TFIIIC TauB domain that binds BoxB promoter sites of tRNA and other genes; cooperates with Tfc3p in DNA binding; human homolog is TFIIIC-110
YLR095C	Member of a complex (Isw1b) with Isw1p and Ioc4p that exhibits nucleosome-stimulated ATPase activity and acts within coding regions to coordinate transcription elongation with termination and processing, contains a PHD finger motif
YGR163W	Putative GTP binding protein that negatively regulates Ran/Tc4 GTPase cycle; activates transcription; subunit of EGO and GSE complexes; required for sorting of Gap1p; localizes to cytoplasm and to chromatin; homolog of human RagC and RagD
YGL127C	Subunit of the RNA polymerase II mediator complex; associates with core polymerase subunits to form the RNA polymerase II holoenzyme; involved in telomere maintenance; conserved with other metazoan MED31 subunits
YGL073W	Trimeric heat shock transcription factor, activates multiple genes in response to stresses that include hyperthermia; recognizes variable heat shock elements (HSEs) consisting of inverted NGAAN repeats; posttranslationally regulated
YLR131C	Transcription factor that activates expression of early G1-specific genes, localizes to daughter cell nuclei after cytokinesis and delays G1 progression in daughters, localization is regulated by phosphorylation; potential Cdc28p substrate
YLR256W	Zinc finger transcription factor involved in the complex regulation of gene expression in response to levels of heme and oxygen; the S288C sequence differs from other strain backgrounds due to a Ty1 insertion in the carboxy terminus
YML076C	Homodimeric Zn2Cys6 zinc finger transcription factor; binds to a weak acid response element to induce transcription of PDR12 and FUN34, encoding an acid transporter and a putative ammonia transporter, respectively
YOR172W	Zn2-Cys6 zinc-finger transcription factor that activates genes involved in multidrug resistance; paralog of Yrr1p, acting on an overlapping set of target genes
YBR135W	Cyclin-dependent protein kinase regulatory subunit and adaptor; modulates proteolysis of M-phase targets through interactions with the proteasome; role in transcriptional regulation, recruiting proteasomal subunits to target gene promoters
YBR095C	Subunit of the histone deacetylase Rpd3L complex; possibly involved in cell fusion and invasive growth
YBR245C	Member of the imitation-switch (ISWI) class of ATP-dependent chromatin remodeling complexes; ATPase that forms a complex with Ioc2p and Ioc4p to regulate transcription elongation, and a complex with Ioc3p to repress transcription initiation
YCR065W	Forkhead transcription factor that drives S-phase specific expression of genes involved in chromosome segregation, spindle dynamics, and budding; suppressor of calmodulin mutants with specific SPB assembly defects; telomere maintenance role
YDR191W	Member of the Sir2 family of NAD(+)-dependent protein deacetylases; involved along with Hst3p in silencing at telomeres, cell cycle progression, radiation resistance, genomic stability and short-chain fatty acid metabolism
YDR295C	Subunit of a possibly tetrameric trichostatin A-sensitive class II histone deacetylase complex containing an Hda1p homodimer and an Hda2p-Hda3p heterodimer; involved in telomere maintenance
YDR310C	Transcriptional repressor required for mitotic repression of middle sporulation-specific genes; also acts as general replication initiation factor; involved in telomere maintenance, chromatin silencing; regulated by pachytene checkpoint
YER147C	Subunit of cohesin loading factor (Scc2p-Scc4p), a complex required for the loading of cohesin complexes onto chromosomes; involved in establishing sister chromatid cohesion during double-strand break repair via phosphorylated histone H2AX
YFL049W	Member of the SWI/SNF chromatin remodeling complex in which it plays an as yet unidentified role; has identifiable counterparts in closely related yeast species; abundantly expressed in many growth conditions; paralog of Npl6p
YGR056W	Component of the RSC chromatin remodeling complex; required for expression of mid-late sporulation-specific genes; contains two essential bromodomains, a bromo-adjacent homology (BAH) domain, and an AT hook
YJR089W	Essential chromosomal passenger protein involved in coordinating cell cycle events for proper chromosome segregation; C-terminal region binds Sli15p, and the middle region, upon phosphorylation, localizes Cbf2p to the spindle at anaphase
YKL042W	Central plaque component of spindle pole body (SPB); involved in SPB duplication, may facilitate attachment of the SPB to the nuclear membrane
YLR383W	Protein involved in structural maintenance of chromosomes; essential subunit of Mms21-Smc5-Smc6 complex; required for growth, DNA repair, interchromosomal and sister chromatid recombination; homologous to S. pombe rad18
YLR385C	Protein of unknown function, component of the Swr1p complex that incorporates Htz1p into chromatin
YLR457C	Spindle pole body (SPB) component, required for the insertion of the duplication plaque into the nuclear membrane during SPB duplication; essential for bipolar spindle formation; component of the Mps2p-Bbp1p complex
YBL008W	Subunit of the HIR complex, a nucleosome assembly complex involved in regulation of histone gene transcription; contributes to nucleosome formation, heterochromatic gene silencing, and formation of functional kinetochores
YDR383C	Non-essential kinetochore protein, subunit of the Ctf19 central kinetochore complex (Ctf19p-Mcm21p-Okp1p-Mcm22p-Mcm16p-Ctf3p-Chl4p-Mcm19p-Nkp1p-Nkp2p-Ame1p-Mtw1p)
YJR006W	DNA polymerase III (delta) subunit, essential for cell viability; involved in DNA replication and DNA repair
YML102W	Component of the chromatin assembly complex (with Rlf2p and Msi1p) that assembles newly synthesized histones onto recently replicated DNA, required for building functional kinetochores, conserved from yeast to humans
YGL250W	Protein required for meiotic recombination and gene conversion; null mutant displays reduced PIS1 expression and growth defects on non-fermentable carbon sources and minimal media; GFP-fusion protein localizes to both cytoplasm and nucleus
YGL234W	Bifunctional enzyme of the 'de novo' purine nucleotide biosynthetic pathway, contains aminoimidazole ribotide synthetase and glycinamide ribotide synthetase activities
YIL072W	Meiosis-specific DNA binding protein that displays Red1p dependent localization to the unsynapsed axial-lateral elements of the synaptonemal complex; required for homologous chromosome synapsis and chiasma formation
YJL223C	Part of 23-member seripauperin multigene family encoded mainly in subtelomeric regions, active during alcoholic fermentation, regulated by anaerobiosis, negatively regulated by oxygen, repressed by heme
YHL048W	Nuclear membrane protein, member of the DUP380 subfamily of conserved, often subtelomerically-encoded proteins; regulation suggests a potential role in the unfolded protein response
YDL160C	Cytoplasmic DExD/H-box helicase, stimulates mRNA decapping, coordinates distinct steps in mRNA function and decay, interacts with both the decapping and deadenylase complexes, may have a role in mRNA export and translation
YGL222C	RNA-binding protein, activates mRNA decapping directly by binding to the mRNA substrate and enhancing the activity of the decapping proteins Dcp1p and Dcp2p
YLL029W	Protein involved in negative regulation of transcription of iron regulon; forms an iron independent complex with Fra2p, Grx3p, and Grx4p; cytosolic; mutant fails to repress transcription of iron regulon and is defective in spore formation
YOR198C	Component of mRNP complexes associated with polyribosomes; implicated in secretion and nuclear segregation; multicopy suppressor of BFA (Brefeldin A) sensitivity
YJR091C	Member of the Puf family of RNA-binding proteins, interacts with mRNAs encoding membrane-associated proteins; overexpression suppresses a tub2-150 mutation and causes increased sensitivity to benomyl in wild-type cells
YER068W	Component of the CCR4-NOT complex, which has multiple roles in transcription regulation, mRNA degradation, and post-transcriptional modifications; with Ubc4p, ubiquitylates subunits of the nascent polypeptide-associated complex (NAC)
YDR439W	Protein involved in rDNA silencing; positively charged coiled-coil protein with limited similarity to myosin
YJR041C	Nucleolar protein required for normal metabolism of the rRNA primary transcript, proposed to be involved in ribosome biogenesis
YMR285C	Protein involved in 5.8S rRNA processing; Ccr4p-like RNase required for correct 3'-end formation of 5.8S rRNA at site E; similar to Ngl1p and Ngl3p
YDR301W	RNA-binding subunit of the mRNA cleavage and polyadenylation factor; involved in poly(A) site recognition and required for both pre-mRNA cleavage and polyadenylation, 51% sequence similarity with mammalian AAUAA-binding subunit of CPSF
YGR156W	Essential protein that is a component of CPF (cleavage and polyadenylation factor); involved in 3' end formation of snoRNA and mRNA; interacts directly with Pta1p; has similarity to mammalian Cleavage-Stimulation Factor CstF-64
YLR005W	Component of the core form of RNA polymerase transcription factor TFIIH, which has both protein kinase and DNA-dependent ATPase/helicase activities and is essential for transcription and nucleotide excision repair; interacts with Tfb4p
YOR250C	Subunit of cleavage factor I (CFI), involved in both the endonucleolyitc cleavage and polyadenylation steps of mRNA 3'-end maturation
YJR022W	Lsm (Like Sm) protein; forms heteroheptameric complex (with Lsm2p, Lsm3p, Lsm4p, Lsm5p, Lsm6p, and Lsm7p) that is part of spliceosomal U6 snRNP and is also implicated in processing of pre-tRNA, pre-snoRNA, and pre-rRNA
YLR430W	Presumed helicase required for RNA polymerase II transcription termination and processing of RNAs; homolog of Senataxin which causes Ataxia-Oculomotor Apraxia 2 and a dominant form of amyotrophic lateral sclerosis
YMR112C	Subunit of the RNA polymerase II mediator complex; associates with core polymerase subunits to form the RNA polymerase II holoenzyme; essential protein
YOR174W	Subunit of the RNA polymerase II mediator complex; associates with core polymerase subunits to form the RNA polymerase II holoenzyme; essential for transcriptional regulation
YKL074C	Protein involved in early pre-mRNA splicing; component of the pre-mRNA-U1 snRNP complex, the commitment complex; interacts with Msl5p/BBP splicing factor and Sub2p; similar to metazoan splicing factor U2AF65
YNL245C	Component of a complex containing Cef1p, involved in pre-mRNA splicing; has similarity to S. pombe Cwf25p
YBL074C	Component of the U5 snRNP, required for splicing of U3 precursors; originally described as a splicing factor specifically required for splicing pre-mRNA of the MATa1 cistron
YDR240C	Component of U1 snRNP required for mRNA splicing via spliceosome; yeast specific, no metazoan counterpart; interacts with mRNA in commitment complex
YGL128C	Component of a complex containing Cef1p, putatively involved in pre-mRNA splicing; has similarity to E. coli DnaJ and other DnaJ-like proteins and to S. pombe Cwf23p
YGL014W	Member of the PUF protein family, which is defined by the presence of Pumilio homology domains that confer RNA binding activity; preferentially binds mRNAs encoding nucleolar ribosomal RNA-processing factors
YGR271W	Putative RNA helicase related to Ski2p, involved in translation inhibition of non-poly(A) mRNAs; required for repressing propagation of dsRNA viruses
YKL204W	eIF4E-associated protein, binds eIF4E and inhibits cap-dependent translation, also functions independently of eIF4E to maintain genetic stability; plays a role in cell growth, implicated in the TOR signaling cascade
Cell growth & death
YHR177W	Putative protein of unknown function; overexpression causes a cell cycle delay or arrest
YBR045C	Meiosis-specific regulatory subunit of the Glc7p protein phosphatase, regulates spore wall formation and septin organization, required for expression of some late meiotic genes and for normal localization of Glc7p
YBR050C	Regulatory subunit of the Glc7p type-1 protein phosphatase; involved with Reg1p, Glc7p, and Snf1p in regulation of glucose-repressible genes, also involved in glucose-induced proteolysis of maltose permease
YLL005C	Meiosis-specific protein of unknown function, required for spore wall formation during sporulation; dispensable for both nuclear divisions during meiosis
YPL008W	Conserved nuclear protein required to establish sister-chromatid pairing during S-phase, probable DNA helicase with similarity to human BACH1, which associates with tumor suppressor BRCA1; associates with acetyltransferase Ctf7p
YBR136W	Genome integrity checkpoint protein and PI kinase superfamily member; signal transducer required for cell cycle arrest and transcriptional responses prompted by damaged or unreplicated DNA; monitors and participates in meiotic recombination
YDR217C	DNA damage-dependent checkpoint protein, required for cell-cycle arrest in G1/S, intra-S, and G2/M; transmits checkpoint signal by activating Rad53p and Chk1p; hyperphosphorylated by Mec1p and Tel1p; potential Cdc28p substrate
YLR394W	SUMO E3 ligase; required for synaptonemal complex formation; localizes to synapsis initiation sites on meiotic chromosomes; potential Cdc28p substrate
Signal transduction
YAL017W	One of two (see also PSK2) PAS domain containing S/T protein kinases; coordinately regulates protein synthesis and carbohydrate metabolism and storage in response to a unknown metabolite that reflects nutritional status
YJL165C	Putative protein kinase; overexpression increases sodium and lithium tolerance, whereas gene disruption increases cation and low pH sensitivity and impairs potassium uptake, suggesting a role in regulation of Trk1p and/or Trk2p transporters
YKL173W	GTPase component of U5 snRNP involved in mRNA splicing via spliceosome; binds directly to U5 snRNA; proposed to be involved in conformational changes of the spliceosome; similarity to ribosomal translocation factor EF-2
YLR113W	Mitogen-activated protein kinase involved in osmoregulation via three independent osmosensors; mediates the recruitment and activation of RNA Pol II at Hot1p-dependent promoters; localization regulated by Ptp2p and Ptp3p
YLR240W	Phosphatidylinositol 3-kinase responsible for the synthesis of phosphatidylinositol 3-phosphate; forms membrane-associated signal transduction complex with Vps15p to regulate protein sorting; activated by the GTP-bound form of Gpa1p
YLR424W	Essential protein that forms a dimer with Ntr2p; also forms a trimer, with Ntr2p and Prp43p, that is involved in spliceosome disassembly; found also in a multisubunit complex with the splicing factor Clf1p; suppressor of prp38-1 mutation
YLR425W	Guanine nucleotide exchange factor (GEF) that functions to modulate Rho1p activity as part of the cell integrity signaling pathway; multicopy suppressor of tor2 mutation and ypk1 ypk2 double mutation; potential Cdc28p substrate
YNR026C	Guanine nucleotide exchange factor (GEF); glycosylated integral membrane protein of the endoplasmic reticulum, important for the initiation of transport vesicle budding from the endoplasmic reticulum through activation of the GTPase Sar1p
YOR054C	Functionally redundant (see also SIS2) inhibitory subunit of Ppz1p, a PP1c-related ser/thr protein phosphatase Z isoform; synthetically lethal with sis2; putative phosphopantothenoylcysteine decarboxylase involved in coenzyme A biosynthesis
YPL141C	Putative protein kinase; similar to Kin4p; green fluorescent protein (GFP)-fusion protein localizes to the cytoplasm; YPL141C is not an essential gene
YPL051W	GTPase of the Ras superfamily required to recruit Arl1p to the Golgi; similar to ADP-ribosylation factor
YBL105C	Protein serine/threonine kinase essential for cell wall remodeling during growth; localized to sites of polarized growth and the mother-daughter bud neck; homolog of the alpha, beta, and gamma isoforms of mammalian protein kinase C (PKC)
YBL051C	Protein involved in G2/M phase progression and response to DNA damage, interacts with Rad53p; contains an RNA recognition motif, a nuclear localization signal, and several SQ/TQ cluster domains; hyperphosphorylated in response to DNA damage
YDL235C	Phosphorelay intermediate protein, phosphorylated by the plasma membrane sensor Sln1p in response to osmotic stress and then in turn phosphorylates the response regulators Ssk1p in the cytosol and Skn7p in the nucleus
YDR103W	Pheromone-response scaffold protein; binds kinases Ste11p, Ste7p, and Fus3p to form a MAPK cascade complex that interacts with the plasma membrane and Ste4p-Ste18p; modulates the sensitivity of Fus3p to pheromone gradient
YDR466W	Protein kinase with similarity to mammalian phosphoinositide-dependent kinase 1 (PDK1) and yeast Pkh1p and Pkh2p, two redundant upstream activators of Pkc1p; identified as a multicopy suppressor of a pkh1 pkh2 double mutant
YDR477W	AMP-activated serine/threonine protein kinase found in a complex containing Snf4p and members of the Sip1p/Sip2p/Gal83p family; required for transcription of glucose-repressed genes, thermotolerance, sporulation, and peroxisome biogenesis
YER027C	One of three possible beta-subunits of the Snf1 kinase complex, allows nuclear localization of the Snf1 kinase complex in the presence of a nonfermentable carbon source; contains glycogen-binding domain
YGL179C	Protein kinase, related to and functionally redundant with Elm1p and Sak1p for the phosphorylation and activation of Snf1p; functionally orthologous to LKB1, a mammalian kinase associated with Peutz-Jeghers cancer-susceptibility syndrome
YIR033W	ER membrane protein involved in regulation of OLE1 transcription, acts with homolog Spt23p; inactive ER form dimerizes and one subunit is then activated by ubiquitin/proteasome-dependent processing followed by nuclear targeting
YOL078W	Component of a membrane-bound complex containing the Tor2p kinase and other proteins, which may have a role in regulation of cell growth
YDL035C	Plasma membrane G protein coupled receptor (GPCR) that interacts with the heterotrimeric G protein alpha subunit, Gpa2p, and with Plc1p; sensor that integrates nutritional signals with the modulation of cell fate via PKA and cAMP synthesis
YDR160W	Component of the SPS plasma membrane amino acid sensor system (Ssy1p-Ptr3p-Ssy5p), which senses external amino acid concentration and transmits intracellular signals that result in regulation of expression of amino acid permease genes
cytoskeleton
YML124C	Alpha-tubulin; associates with beta-tubulin (Tub2p) to form tubulin dimer, which polymerizes to form microtubules; expressed at lower level than Tub1p
YLR429W	Coronin, cortical actin cytoskeletal component that associates with the Arp2p/Arp3p complex to regulate its activity; plays a role in regulation of actin patch assembly
YNL271C	Formin, nucleates the formation of linear actin filaments, involved in cell processes such as budding and mitotic spindle orientation which require the formation of polarized actin cables, functionally redundant with BNR1
YMR109W	One of two type I myosins; contains proline-rich tail homology 2 (TH2) and SH3 domains; MYO5 deletion has little effect on growth, but myo3 myo5 double deletion causes severe defects in growth and actin cytoskeleton organization
YCR088W	Actin-binding protein of the cortical actin cytoskeleton, important for activation of the Arp2/3 complex that plays a key role actin in cytoskeleton organization
DNA repair
YJL206C	Putative protein of unknown function; similar to transcriptional regulators from the Zn[2]-Cys[6] binuclear cluster protein family; mRNA is weakly cell cycle regulated, peaking in S phase; induced rapidly upon MMS treatment
YMR078C	Subunit of a complex with Ctf8p that shares some subunits with Replication Factor C and is required for sister chromatid cohesion; may have overlapping functions with Rad24p in the DNA damage replication checkpoint
YMR224C	Subunit of a complex with Rad50p and Xrs2p (MRX complex) that functions in repair of DNA double-strand breaks and in telomere stability, exhibits nuclease activity that appears to be required for MRX function; widely conserved
YBR223C	Tyrosyl-DNA Phosphodiesterase I, hydrolyzes 3'-phosphotyrosyl bonds to generate 3'-phosphate DNA and tyrosine, involved in the repair of DNA lesions created by topoisomerase I
YBR272C	Protein of unknown function, involved in DNA mismatch repair during slow growth; has weak similarity to Msh1p
Others
YBR301W	Cell wall mannoprotein with similarity to Tir1p, Tir2p, Tir3p, and Tir4p; expressed under anaerobic conditions, completely repressed during aerobic growth
YDL203C	Protein that functions upstream of Pkc1p in the cell wall integrity pathway; GFP-fusion protein expression is induced in response to the DNA-damaging agent MMS; non-tagged Ack1p is detected in purified mitochondria
YDL095W	Protein O-mannosyltransferase, transfers mannose residues from dolichyl phosphate-D-mannose to protein serine/threonine residues; acts in a complex with Pmt2p, can instead interact with Pmt3p in some conditions; target for new antifungals
YDL093W	Protein O-mannosyltransferase, transfers mannose residues from dolichyl phosphate-D-mannose to protein serine/threonine residues; acts in a complex with Pmt3p, can instead interact with Pmt2p in some conditions; target for new antifungals
YDL047W	Type 2A-related serine-threonine phosphatase that functions in the G1/S transition of the mitotic cycle; cytoplasmic and nuclear protein that modulates functions mediated by Pkc1p including cell wall and actin cytoskeleton organization
YDR261C	Exo-1,3-beta-glucanase, involved in cell wall beta-glucan assembly; may be anchored to the plasma membrane via a glycosylphosphatidylinositol (GPI) anchor
YDR528W	Protein involved in regulation of cell wall composition and integrity and response to osmotic stress; overproduction suppresses a lysis sensitive PKC mutation; similar to Lre1p, which functions antagonistically to protein kinase A
YFR042W	Integral membrane protein of the ER; physically interacts with Kre6p; has a role in the synthesis of beta-1,6-glucan in the cell wall; required for cell viability
YHR102W	Protein kinase of the PAK/Ste20 kinase family, required for cell integrity possibly through regulating 1,6-beta-glucan levels in the wall; physically interacts with Cdc31p (centrin), which is a component of the spindle pole body
YJR151C	Cell wall mannoprotein with similarity to Tir1p, Tir2p, Tir3p, and Tir4p; expressed under anaerobic conditions, completely repressed during aerobic growth
YAL023C	Protein O-mannosyltransferase, transfers mannose residues from dolichyl phosphate-D-mannose to protein serine/threonine residues; acts in a complex with Pmt1p, can instead interact with Pmt5p in some conditions; target for new antifungals
YDR411C	ER localized derlin-like family member involved in ER stress and homeostasis; not involved in ERAD or substrate retrotranslocation; interacts with CDC48; contains four transmembrane domains and two SHP boxes
YHL046C	Putative protein of unknown function; expression is induced after ethanol shock; YHL046C is not an essential gene
YOR324C	Tail-anchored endoplasmic reticulum membrane protein that is a substrate of the phosphatase calcineurin, interacts with homolog Frt2p, promotes cell growth in conditions of high Na+, alkaline pH, and cell wall stress

## Sheet: C.elegans
Gene name
Secretory pathway
Protein folding:
DNJ-27
DNJ-7, P58IPK
DNJ-28
HSP-4
HSP-3
Hsp70 (STC-1, F54C9.2)
Hsp70 (T14G8.3)
Hsp70 (T24H7.2)
ERO-1
ERp19 (Y57A10A.23 )
Mannosyltransferase (R12E2.13)
glucosidase II beta subunit (ZK1307.8)
C14B9.2
B0403.4
PDI-2
PDI-1
Y54E10BR.5
C34B2.10
Y37D8A.10
T05E11.5
K12H4.4
Protein degradation:
SEL-1
P97 protein (C41C4.8)
NSF-1
R151.6
F25D7.1
EDEM-1 (C47E12.3)
HRD1 (F55A11.3)
ERD-2
ER retention protein Rer1 (F46C5.8)
exonuclease (R02D3.8)
cysteine-type endopeptidase (T28H10.3)
NAS-38
UBX domain containing protein (ZK353.8)
UBA/TS-N domain containing protein (H40L08.1)
UBC-13
Protein translocation and sorting:
Arfaptin 1 (F54C8.7)
ARL-6 interacting protein 2 (Y54G2A.2)
ARF1-directed GAP (K02B12.7)
ARF GAP 3 (F07F6.4)
GEF for ARF family (Y6B3A.1)
ARL-7 (pseudo gene)
ARL-1.1
Coatomer β subunit (Y41C4A.11)
Y105E8A.2
F41C3.4
K08E4.6
ERGIC-53 (K07A1.8)
SEC-23
sec31 like (T01G1.3)
R07E5.7
APM-1
F59E10.3
Sec22 (M03E7.5)
Sec22b (F55A4.1)
Golgi Snare protein (B0272.2 )
Syntaxin SYN-3
Integrin (F18H3.4)
alpha-Snap protein (D1014.3)
vesicle docking / protein complex assembly (C33D9.8)
RAS GTPase (Rab-11.2)
Lipid metabolism:
Suppressor of choline synthesis (T12D8.5)
Choline kinase (B0285.9)
Choline kinase CKB-4
Lipase class 2 (T13B5.5)
iPLA2 (F47A4.5)
Enoyl-coA hydratase (F43H9.1)
K07B1.5b
F49H12.6a
F55A11.5
ACL-12
F41C3.3
F37C12.7
Ion channels & transporters
Voltage-gated potassium channel (F22E5.6)
Voltage-gated potassium channel (ZC239.12)
Cation diffusion facilitator CDF-5
Cation transporter/ATPase (C09H5.2)
Divalent cation transporter SMF-1
Copper homeostasis protein (ZK353.7)
Zinc transporter (T28F3.3)
Oligopeptide transporter (OPT-1)
UDP-galactose transporter (Y111B2A.20)
Mitochondria function
Mitochondrial proteins import receptor (CE16893)
FIS-2
K12H4.2
Lon protease (C34B2.6)
Oxidative stress
Glutathione S-transferases (K01D12.11)
GST-1
Selenoprotein (Y76B12C.3)
NADH dehydrogenase (Y47D7A.14)
SOX-2
Glutathione S-transferase (GST-38)
thioredoxin (T20D4.7)
F14F9.3
Metabolism
Glucosamine-fructose-6-phosphate aminotransferase (F07A11.2)*
UDP-glucose 4-epimerase (C47B2.6)
N-oligosaccharyl transferase (T09A5.11)
GLY-5a
GLY-5b
C42C1.5
Y47D9A.1A
Phosphomannomutase (F52B11.2)
glycosyl hydrolase (F40F9.6A)
GDP-L-fucose synthetase (R01H2.5)
F38E1.9
acid alpha-glucosidase (F52D1.1)
GDP-D-mannose dehydratase (C53B4.7)
carbonic anhydrase bca-1
T13C5.6
Xanthine dehydrogenase (B0222.9)
phophodiesterase (F55C5.2)
Aldehyde dehydrogenase (Y51A2B.1)
Geranylgeranyl transferase type II beta subunit (B0280.1b)
Suppressor of choline synthesis (T12D8.5)
Phospholipid/glycerol acyltransferase (ACL-12)
CHT-1
Gene expression
Zinc finger protein (Y38F1A.2 )
CREBh (F57B10.1)
nucleocytoplasmic transport T06D8.9
Y41E3.8
T07A5.2
R07E5.12
RRF-2
Rpb7 (Y54E10BR.6)
NLP-28
CREB-binding protein (F40F12.7)
eIF4A (F57B9.3)
RNA polymerase (Y113G7B.14)
initiation of DNA replication (Y58A7A.5)
Cell growth & death
BAP31 (Y54G2A.18)
CEP2 (T28C6.7)
CDK5 activator-binding protein C53 like (Y113G7B.16)
Defecation Suppressor of Clk-1 (DSC-4)
Piwi-domain containing protein (C04F12.1)
Signal transduction
F28H7.6
ZK265.5
F46C5.9
K02B12.3
K06C4.8
MAPK12 (DLK-1)
cytoskeleton
F09E8.2
PGN-96
Y25C1A.4
Lectin C-type (F56D6.2)
Beta Tubulin (TBB-6)
Microtubule-associated protein 1B (Y37H2A.11)
DNA repair
Others
Nucleobindin (F44A6.1)
Calumenin (M03F4.7)
SCA-1
UNC-68
Herp (F25D7.2)
Thrombospondin type 1 domain (F15B9.8)
C37A5.8
dyp-18
F17C8.2
C36B7.6
Serine protease inhibitor SRP-7
Kunitz-Bovine pancreatic trypsin inhibitor domain (F32D8.7)
DHHC zinc binding domain (K02G10.1)
D1025.3
T12B5.1
F36H5.5
T12B5.1
F36H5.5

## Sheet: D.melanogaster
Systematic name	Product
Secretory pathway
Protein folding:
CG2918	CG2918
Hsc70-3	Heat shock protein cognate 3
Ero1L	Ero1L
Gp93	Glycoprotein 93
Hsp26	Heat shock protein 26
CG18012	CG18012
Protein degradation:
CG10882	CG10882
Protein translocation and sorting:
Trp1	Translocation protein 1
Syx5	Syntaxin 5
Slh	SLY-1 homologous
beta'Cop	beta'-coatomer protein
alphaCop	alpha-coatomer protein
gammaCop	gamma-coatomer protein
deltaCOP	delta-coatomer protein
sec31	sec31
sec23	sec23
fws	four way stop
Tango14	Transport and Golgi organization 14
GM130	GM130
Grasp65	Grasp65
Lipid metabolism:
Lip3	Lip3
CG6718	CG6718
CG9376	CG9376
Ion channels & transporters
CG6672	CG6672
Mitochondria function
Oxidative stress
CaBP1	CaBP1
CG5196	CG5196
Metabolism
Gfat2	Glutamine:fructose-6-phosphate aminotransferase 2
Odc1	Ornithine decarboxylase 1
Pmm45A	Phosphomannomutase 45A
CG4802	CG4802
CG5150	CG5150
CG1129	CG1129
CG2767	CG2767
CG14721	CG14721
CG4365	CG4365
Gmd	GDP-mannose 4,6-dehydratase
CG10688	CG10688
Herp	Homocysteine-induced endoplasmic reticulum protein
Gene expression
Sirt6	Sirt6
scf	supercoiling factor
rnh1	ribonuclease H1
CG6744	CG6744
Dak1	Dak1
SmD3	Small ribonucleoprotein Sm D3
Pbp49	PSEA-binding protein 49kD
TFAM	mitochondrial transcription factor A
cyc	cycle
CtBP	C-terminal Binding Protein
eIF-2alpha	eIF-2alpha
eIF6	eIF6
Srp68	Srp68
Cell growth & death
CG13393	CG13393
CG7188	CG7188
Grip71	Grip71
Signal transduction
P58IPK	P58IPK
Arf102F	ADP ribosylation factor 102F
CG1578	CG1578
CG6838	CG6838
CG12241	CG12241
p130CAS	p130CAS
chrw	chrowded
Rab6	Rab-protein 6
CG14411	CG14411
cytoskeleton
unc-115	unc-115
SCAR	SCAR
DNA repair
phr6-4	(6-4)-photolyase
Others
Noa36	Noa36
ARP-like	ARP-like
sec13	sec13

## Sheet: H.sapiens
ID	Description	DTT 1 hour	DTT 4 hours	Symbol
Secretory pathway
IMAGE:796650	102443 MAP1A/1BLC3 microtubule-associated proteins 1A/1B light chain 3 Hs.121849 AA460542 81631	1.59549	2.50012	MAP1LC3B
Protein folding:
IMAGE:825659	311980 NDRG1 N-myc downstream regulated gene 1 Hs.75789 AA505074 10397	2.28469	4.59479	DNAJB11
IMAGE:1501914	118757 P4HB **procollagen-proline, 2-oxoglutarate 4-dioxygenase (proline 4-hydroxylase), beta polypeptide (protein disulfide isomerase; thyroid hormone binding protein p55) Hs.75655 AA886421 5034	2.04627	2.75108	P4HB
IMAGE:489485	221135 HYOU1 hypoxia up-regulated 1 Hs.277704 AA099134 10525	2.43344	3.53571	HYOU1
IMAGE:773278	120729 DNAJB9 DnaJ (Hsp40) homolog, subfamily B, member 9 Hs.6790 AA425320 4189	2.70382	3.07588	DNAJB9
IMAGE:511459	115729 ESTs, Highly similar to 2209333A protein disulfide isomerase [Homo sapiens] [H.sapiens] Hs.356023 AA115309	1.51677	1.58887
IMAGE:132702	220826 P4HB procollagen-proline, 2-oxoglutarate 4-dioxygenase (proline 4-hydroxylase), beta polypeptide (protein disulfide isomerase; thyroid hormone binding protein p55) Hs.75655 R25612 5034	2.13613	2.74347	P4HB
IMAGE:769926	109468 ERP70 protein disulfide isomerase related protein (calcium-binding protein, intestinal-related) Hs.93659 AA430497 9601	1.75443	4.87702	PDIA4
IMAGE:488033	98431 DNAJB9 DnaJ (Hsp40) homolog, subfamily B, member 9 Hs.6790 AA045792 4189	3.03143	3.18215	DNAJB9
IMAGE:262231	99449 H99170	1.84548	2.39994	CALR
IMAGE:897690	118210 TRA1 tumor rejection antigen (gp96) 1 Hs.82689 AA598758 7184	2.73397	4.10961	HSP90B1
IMAGE:26519	223593 R13549	2.25636	4.26043	HSP90B2P
IMAGE:248454	118512 ERP70 protein disulfide isomerase related protein (calcium-binding protein, intestinal-related) Hs.93659 N59626 9601	1.93589	6.03352	PDIA4
Protein degradation:
IMAGE:50213	99407 DKFZp761D081 likely ortholog of mouse Arkadia Hs.12504 H16745 54778	1.77031	1.87905	RNF111
IMAGE:67016	106678 MGC27076 hypothetical protein MGC27076 Hs.13138 T69726 205564	1.51047	1.71475	SENP5
IMAGE:824692	307947 SEL1L sel-1 suppressor of lin-12-like (C. elegans) Hs.181300 AA482192 6400	1.6245	2.52801	SEL1L
IMAGE:854874	109949 KIAA0212 KIAA0212 gene product Hs.154332 AA630346 9695	1.77399	2.51751	EDEM1
IMAGE:379403	225685 Homo sapiens cDNA FLJ35263 fis, clone PROST2004744 Hs.14587 AA705657	1.86219	2.28469	DERL3
Protein translocation and sorting:
IMAGE:1695237	312166 ESTs, Highly similar to COPZ2 for nonclathrin coat protein zeta-COP [Homo sapiens] [H.sapiens] Hs.96822 AI093422	1.53688	1.57789	COPZ2
IMAGE:138141	119469 LOC51014 CGI-109 protein Hs.278391 R53890 51014	1.93589	2.35871	TMED7
IMAGE:201274	109125 ALS2CR3 amyotrophic lateral sclerosis 2 (juvenile) chromosome region, candidate 3 Hs.154248 R99314 66008	1.59438	1.71832	TRAK2
Lipid metabolism:
IMAGE:712281	186212 SACM1L SAC1 suppressor of actin mutations 1-like (yeast) Hs.5867 AA280384 Unknown UG Hs.190052 ESTs sc_id546 22908	1.93589	1.98206	SACM1L
IMAGE:235909	226114 STARD4 START domain containing 4, sterol regulated Hs.93842 H52247 134429	5.42642	5.57511	STARD4
IMAGE:824896	226411 LOC57406 lipase protein Hs.20220 AA488893 57406	1.5966	1.59881	ABHD6
IMAGE:826994	223240 PLEKHA4 pleckstrin homology domain containing, family A (phosphoinositide binding specific) member 4 Hs.9469 AA521373 57664	1.67714	2.37183	PLEKHA4
Ion channels & transporters
IMAGE:788444	100037 KIAA0033 KIAA0033 protein Hs.174905 AA450037 23027	1.67946	2.05196	TMEM41B
IMAGE:31842	104989 UGTREL1 UDP-galactose transporter related Hs.154073 R41839 10237	1.62563	1.88688	SLC35B1
IMAGE:1473118	220587 Homo sapiens cDNA FLJ34635 fis, clone KIDNE2016096 Hs.148367 AA873542	1.54435	1.55401	SLC6A19
IMAGE:429904	106226 ust3 ust3 Hs.19102 AA033971 120668	1.70645	1.83401	SLC22A9
IMAGE:897733	111798 SLC38A2 solute carrier family 38, member 2 Hs.298275 AA598996 54407	1.57571	1.70645	SLC38A2
Mitochondria function
IMAGE:50166	112266 **Homo sapiens, Similar to ornithine aminotransferase-like 1, clone IMAGE:4909678, mRNA, partial cds Hs.30619 H17461	1.51362	1.73267	TBC1D25
IMAGE:85180	240685 CYP3A4 cytochrome P450, subfamily IIIA (niphedipine oxidase), polypeptide 4 Hs.178738 T71349 1576	1.77399	1.89474	CYP3A4
Oxidative stress
IMAGE:1554367	103796 TXNIP **thioredoxin interacting protein Hs.179526 AA931478 10628	1.85061	2.2958
IMAGE:454795	220845 FLJ14431 hypothetical protein FLJ14431 Hs.71616 AA677300 84869	1.81882	1.84933	CBR4
IMAGE:488488	110439 TXNIP thioredoxin interacting protein Hs.179526 AA044633 brain-expressed HHCPA78 homolog=Induced in HL60 cells treate 10628	2.20534	2.2958	TXNIP
IMAGE:1473171	111849 TXNIP **thioredoxin interacting protein Hs.179526 AA873257 10628	2.09943	3.2288
IMAGE:609265	107941 LOC152399 similar to Protein HSPC030 Hs.180145 AA178986 152399	3.01258	3.38229	SELK
IMAGE:529185	118280 LOC152399 similar to Protein HSPC030 Hs.180145 AA064917 152399	3.75288	5.72787	SELK
Metabolism
IMAGE:1456405	106305 KYNU kynureninase (L-kynurenine hydrolase) Hs.169139 AA862985 8942	1.61328	1.90528	KYNU
IMAGE:1660127	316920 PDP pyruvate dehydrogenase phosphatase Hs.22265 AI080633 54704	1.5305	2.14355	PPM2C
Gene expression
IMAGE:161993	98749 CEBPB CCAAT/enhancer binding protein (C/EBP), beta Hs.99029 H26183 1051	1.53581	1.95477	CEBPB
IMAGE:1837858	315211 Homo sapiens cDNA FLJ36103 fis, clone TESTI2021297, weakly similar to PUTATIVE ATP-DEPENDENT RNA HELICASE YIR002C Hs.371950 AI223207	1.54542	1.57899	FANCM
IMAGE:789383	107855 CREM cAMP responsive element modulator Hs.155924 AA453347 1390	1.54864	2.30378	CREM
IMAGE:223176	119724 Homo sapiens, clone IMAGE:5265142, mRNA, partial cds Hs.109012 H86197 Mad1=MAD=MAX-binding protein=antagonizer of myc transcriptio	1.57571	1.62902	MXD1
1360920	121256 ZNF217 zinc finger protein 217 Hs.155040 AA782528 7764	1.54542	1.92252	ZNF217
IMAGE:724588	109095 ISGF3G interferon-stimulated transcription factor 3, gamma 48kDa Hs.1706 AA291389 ISGF3 gamma=IFN alpha/beta-responsive transcription factor I 10379	1.87514	3.82909	IRF9
IMAGE:857002	109146 PROL2 proline rich 2 Hs.75969 AA669637 10957	1.58777	2.05338	PNRC1
IMAGE:361456	99822 DDIT3 DNA-damage-inducible transcript 3 Hs.337761 AA015891 EWS=RNA binding protein 1649	3.8344	6.25062	DDIT3
IMAGE:29828	113495 TSC22 **transforming growth factor beta-stimulated protein TSC-22 Hs.114360 R16390 8848	1.76663	2.04061	TSC22D1
IMAGE:754346	100193 ESTs, Weakly similar to RAB8_HUMAN RAS-RELATED PROTEIN RAB-8 (ONCOGENE C-MEL) [H.sapiens] Hs.34145 AA436138	1.53475	1.54756	SOX6
IMAGE:415232	119008 Homo sapiens cDNA FLJ39511 fis, clone PROST2018583 Hs.59621 W95068	1.50733	1.80751	GLP-1
IMAGE:1628456	319950 LZ16 nasopharyngeal carcinoma susceptibility protein Hs.42390 AA994059 29123	1.55401	2.00834	ANKRD11
IMAGE:858153	111619 NFIL3 nuclear factor, interleukin 3 regulated Hs.79334 AA633811 4783	1.70409	2.74918	NFIL3
IMAGE:789091	104837 H2AFL H2A histone family, member L Hs.28777 AA452933 8334	1.97247	3.15579	HIST1H2AC
IMAGE:283919	110559 H2AFL H2A histone family, member L Hs.28777 N50797 8334	1.71475	2.98763	HIST1H2AC
IMAGE:488964	226020 H2AFO H2A histone family, member O Hs.795 AA047260 8337	1.61217	1.64148	HIST2H2AA3
IMAGE:1911334	318423 MGC3165 similar to H2A histone family, member A (H. sapiens) Hs.348495 AI268551 92815	1.56591	1.86348	HIST3H2A
IMAGE:214600	314403 KIAA1673 KIAA1673 Hs.301444 H71225 80315	1.99308	3.21318	CPEB4
IMAGE:461403	225907 Homo sapiens, Similar to stress-associated endoplasmic reticulum protein 1; ribosome associated membrane protein 4, clone MGC:35505 IMAGE:5197847, mRNA, complete cds Hs.97993 AA704945	1.51572	1.6144	SERP2
Cell growth & death
IMAGE:810429	108732 DOC-1R tumor suppressor deleted in oral cancer-related 1 Hs.379039 AA457108 10263	1.5252	1.85575	CDK2AP2
IMAGE:204214	113549 CDC6 CDC6 cell division cycle 6 homolog (S. cerevisiae) Hs.69563 H59203 990	1.98894	2.16145	CDC6
IMAGE:703916	223686 BCL10 B-cell CLL/lymphoma 10 Hs.193516 AA278444 8915	1.97247	2.1795	BCL10
IMAGE:268652	105418 CDKN1A cyclin-dependent kinase inhibitor 1A (p21, Cip1) Hs.179665 N23941 p21=cyclin kinase inhibitor=WAF1=CIP1 1026	2.52625	5.61778	CDKN1A
IMAGE:823691	108895 CCNG2 cyclin G2 Hs.79069 AA489647 901	1.56266	2.20228	CCNG2
IMAGE:814353	118842 PMAIP1 phorbol-12-myristate-13-acetate-induced protein 1 Hs.96 AA458838 APR=immediate-early-response gene=ATL-derived PMA-responsive 5366	2.25324	2.92209	PMAIP1
Signal transduction
IMAGE:503499	308934 ESTs, Highly similar to ITA8_HUMAN Integrin alpha-8 [H.sapiens] Hs.168014 AA131272	1.70055	2.22684	ITGA8
IMAGE:428231	109210 BIRC3 baculoviral IAP repeat-containing 3 Hs.127799 AA002125 c-IAP2=MIHC=IAP homolog C=TNFR2-TRAF signalling complex prot 330	1.71713	2.25324	BIRC3
IMAGE:1118167	113810 PDE4DIP phosphodiesterase 4D interacting protein (myomegalin) Hs.265848 AA603761 9659	1.86865	1.90792	PDE4DIP
IMAGE:840567	104145 TM4SF1 transmembrane 4 superfamily member 1 Hs.351316 AA487893 4071	1.65864	1.96837	TM4SF1
IMAGE:486828	119291 ERBB3 v-erb-b2 erythroblastic leukemia viral oncogene homolog 3 (avian) Hs.199067 AA042878 2065	1.98618	2.45207	ERBB3
IMAGE:47378	101233 PPM2C **protein phosphatase 2C, magnesium-dependent, catalytic subunit Hs.278738 H10695 5497	1.63127	2.23612	PPM2C
IMAGE:491367	113442 Homo sapiens cDNA FLJ25277 fis, clone STM06387 Hs.349303 AA148524	1.60325	1.73508	DDR2
IMAGE:1682875	308182 HYPE Huntingtin interacting protein E Hs.234961 AI167667 11153	1.55509	2.85601
cytoskeleton
IMAGE:366889	119385 KRT17 keratin 17 Hs.2785 AA026100 3872	1.84933	2.05908	KRT17
DNA repair
Others
IMAGE:1593194	117346 REPS1 RALBP1 associated Eps domain containing 1 Hs.11056 AI002264 85021	1.50525	1.60993	REPS1
IMAGE:183194	99165 CASP4 caspase 4, apoptosis-related cysteine protease Hs.74122 H44953 837	1.54114	1.56699	CASP4
IMAGE:126795	111972 CTH cystathionase (cystathionine gamma-lyase) Hs.19904 R07167 1491	1.57026	3.70122	CTH
IMAGE:2313852	316309 HERPUD1 homocysteine-inducible, endoplasmic reticulum stress-inducible, ubiquitin-like domain member 1 Hs.146393 AI675465 9709	11.9505	18.7784	HERPUD1
IMAGE:868652	119117 C4B complement component 4B Hs.278625 AA664406 721	1.70291	1.805	C4A
